# Supplementary material for: Tetrakis(μ-2-chloro­benzoato-κ2 O:O′)bis­[(4-vinyl­pyridine-κN)copper(II)]
Source: Acta Crystallogr Sect E Struct Rep Online. 2008 Sep 27;64(Pt 10):m1336. doi: 10.1107/S1600536808030766 (PMC2959459; doi:10.1107/S1600536808030766)
Supplement: Supplementary file 1 [file e-64-m1336-sup1.cif]

##############################################################################
###                                                                        ###
###        Electronic paper (Acta Crystallographica Section E)             ###
###                                                                        ###
##############################################################################
#                                                                            #
# This CIF contains the data in a paper accepted for publication in Acta     #
# Crystallographica Section E. It conforms to the requirements of Notes      #
# for Authors for Section E, and has been peer reviewed under the auspices   #
# of the IUCr Commission on Journals.                                        #
#                                                                            #
# Full details of the Crystallographic Information File format               #
# are given in the paper "The Crystallographic Information File (CIF):       #
# a New Standard Archive File for Crystallography" by S. R. Hall, F. H.      #
# Allen and I. D. Brown [Acta Cryst. (1991), A47, 655-685].                  #
#                                                                            #
# The current version of the core CIF dictionary is obtainable from          #
# ftp://ftp.iucr.org/pub/cif_core.dic. The current version number is 2.4.    #
#                                                                            #
# Software is freely available for graphical display of the structure(s) in  #
# this CIF.  For information consult the CIF home page http://www.iucr.org/  #
# cif/home.html                                                              #
#                                                                            #
# This file may be used for bona fide research purposes within the           #
# scientific community so long as proper attribution is given to the journal # 
# article from which it was obtained.                                        #
#                                                                            #
##############################################################################
                                             
data_global
_audit_creation_method     'form.cif (version 2.0)'
_journal_data_validation_number     ?
_journal_date_recd_electronic     2008-09-19
_journal_date_accepted     2008-09-24
_journal_name_full     'Acta Crystallographica, Section E'
_journal_year     2008
_journal_volume     64
_journal_issue     10
_journal_page_first     m1336
_journal_page_last     m1336
_journal_paper_category     QM
_journal_coeditor_code     CV2452
_publ_contact_author_name     'Professor Juan Zhao'
_publ_contact_author_address
;
College of Mechanical Engineering
Qingdao Technological University
Qingdao 266033
People's Republic of China
;
_publ_contact_author_email     'zhaojuanqd@163.com'
_publ_contact_author_fax     '86 0532 84022924'
_publ_contact_author_phone     '86 0532 84022924'
_publ_section_title
;\
Tetrakis(\m-2-chlorobenzoato-\k^2^<i>O</i>:<i>O</i>')bis[(4-vinylpyridine-\
\k<i>N</i>)copper(II)]
;
loop_
    _publ_author_name
    _publ_author_address
    'Juan Zhao'
;
College of Mechanical Engineering
Qingdao Technological University
Qingdao 266033
People's Republic of China
;
data_I
_audit_creation_method     SHELXL97
_chemical_name_systematic
;
Tetrakis(\m-2-chlorobenzoato-\k^2^<i>O</i>:<i>O</i>')bis[(4-vinylpyridine-
\k<i>N</i>)copper(II)]
;
_chemical_name_common     ?
_chemical_formula_moiety     'C42 H30 Cl4 Cu2 N2 O8'
_chemical_formula_sum     'C42 H30 Cl4 Cu2 N2 O8'
_chemical_formula_iupac     '[Cu2 (C7 H4 Cl O2)4 (C7 H7 N)2]'
_chemical_formula_weight     959.58
_chemical_melting_point     ?
_symmetry_cell_setting     monoclinic
_symmetry_space_group_name_H-M     'P 21/c'
_symmetry_space_group_name_Hall     '-P 2ybc'
loop_
    _symmetry_equiv_pos_as_xyz
    'x, y, z'
    '-x, y+1/2, -z+1/2'
    '-x, -y, -z'
    'x, -y-1/2, z-1/2'
_cell_length_a     10.251(2)
_cell_length_b     20.412(4)
_cell_length_c     10.665(2)
_cell_angle_alpha     90.00
_cell_angle_beta     111.99(3)
_cell_angle_gamma     90.00
_cell_volume     2069.2(8)
_cell_formula_units_Z     2
_cell_measurement_reflns_used     25
_cell_measurement_theta_min     10
_cell_measurement_theta_max     14
_cell_measurement_temperature     297(2)
_exptl_crystal_description     block
_exptl_crystal_colour     blue
_exptl_crystal_size_max     0.30
_exptl_crystal_size_mid     0.30
_exptl_crystal_size_min     0.20
_exptl_crystal_density_diffrn     1.540
_exptl_crystal_density_meas     ?
_exptl_crystal_density_method     'not measured'
_exptl_crystal_F_000     972
_exptl_absorpt_coefficient_mu     1.341
_exptl_absorpt_correction_type     "\y scan"
_exptl_absorpt_process_details     '(North et al., 1968)'
_exptl_absorpt_correction_T_min     0.6769
_exptl_absorpt_correction_T_max     0.7668
_exptl_special_details
;
;
_diffrn_ambient_temperature     297(2)
_diffrn_radiation_type     MoK\a
_diffrn_radiation_wavelength     0.71073
_diffrn_radiation_source     'fine-focus sealed tube'
_diffrn_radiation_monochromator     graphite
_diffrn_measurement_device_type     'Enraf--Nonius CAD-4'
_diffrn_measurement_method     \w
_diffrn_detector_area_resol_mean     ?
_diffrn_reflns_number     3708
_diffrn_reflns_av_R_equivalents     0.0289
_diffrn_reflns_av_sigmaI/netI     0.0499
_diffrn_reflns_theta_min     2.00
_diffrn_reflns_theta_max     25.18
_diffrn_reflns_theta_full     25.18
_diffrn_measured_fraction_theta_max     0.998
_diffrn_measured_fraction_theta_full     0.998
_diffrn_reflns_limit_h_min     -12
_diffrn_reflns_limit_h_max     11
_diffrn_reflns_limit_k_min     0
_diffrn_reflns_limit_k_max     24
_diffrn_reflns_limit_l_min     0
_diffrn_reflns_limit_l_max     12
_diffrn_standards_number     3
_diffrn_standards_interval_count     100
_diffrn_standards_interval_time     ?
_diffrn_standards_decay_%     0
_refine_special_details
;
Refinement of <i>F</i>^2^ against ALL reflections. The weighted <i>R</i>-factor
<i>wR</i> and goodness of fit <i>S</i> are based on <i>F</i>^2^, conventional
<i>R</i>-factors <i>R</i> are based on <i>F</i>, with <i>F</i> set to zero for
negative <i>F</i>^2^. The threshold expression of <i>F</i>^2^ >
\s(<i>F</i>^2^) is used only for calculating <i>R</i>-factors(gt) <i>etc</i>.
and is not relevant to the choice of reflections for refinement.
<i>R</i>-factors based on <i>F</i>^2^ are statistically about twice as large
as those based on <i>F</i>, and <i>R</i>- factors based on ALL data will be
even larger.
;
_reflns_number_total     3689
_reflns_number_gt     2587
_reflns_threshold_expression     I>2\s(I)
_refine_ls_structure_factor_coef     Fsqd
_refine_ls_matrix_type     full
_refine_ls_R_factor_all     0.0874
_refine_ls_R_factor_gt     0.0586
_refine_ls_wR_factor_gt     0.1494
_refine_ls_wR_factor_ref     0.1659
_refine_ls_goodness_of_fit_ref     0.996
_refine_ls_restrained_S_all     0.996
_refine_ls_number_reflns     3689
_refine_ls_number_parameters     262
_refine_ls_number_restraints     0
_refine_ls_hydrogen_treatment     constr
_refine_ls_weighting_scheme     calc
_refine_ls_weighting_details
             'calc w = 1/[\s^2^(Fo^2^)+(0.1P)^2^+0.5P] where P=(Fo^2^+2Fc^2^)/3'
_atom_sites_solution_hydrogens     geom
_atom_sites_solution_primary     direct
_atom_sites_solution_secondary     difmap
_refine_ls_shift/su_max     0.000
_refine_ls_shift/su_mean     0.000
_refine_diff_density_max     0.371
_refine_diff_density_min     -0.565
_refine_ls_extinction_method     none
_refine_ls_extinction_coef     ?
loop_
    _atom_type_symbol
    _atom_type_description
    _atom_type_scat_dispersion_real
    _atom_type_scat_dispersion_imag
    _atom_type_scat_source
    'C' 'C' 0.0033 0.0016
                         'International Tables Vol C Tables 4.2.6.8 and 6.1.1.4'
    'H' 'H' 0.0000 0.0000
                         'International Tables Vol C Tables 4.2.6.8 and 6.1.1.4'
    'N' 'N' 0.0061 0.0033
                         'International Tables Vol C Tables 4.2.6.8 and 6.1.1.4'
    'O' 'O' 0.0106 0.0060
                         'International Tables Vol C Tables 4.2.6.8 and 6.1.1.4'
    'Cl' 'Cl' 0.1484 0.1585
                         'International Tables Vol C Tables 4.2.6.8 and 6.1.1.4'
    'Cu' 'Cu' 0.3201 1.2651
                         'International Tables Vol C Tables 4.2.6.8 and 6.1.1.4'
_computing_data_collection     'CAD-4 Software (Enraf--Nonius, 1989)'
_computing_cell_refinement     'CAD-4 Software (Enraf--Nonius, 1989)'
_computing_data_reduction     'NRCVAX (Gabe <i>et al.</i>,  1989)'
_computing_structure_solution     'SHELXS97 (Sheldrick, 2008)'
_computing_structure_refinement     'SHELXL97 (Sheldrick, 2008)'
_computing_molecular_graphics     'SHELXTL/PC (Sheldrick, 2008)'
_computing_publication_material     'WinGX (Farrugia, 1999)'
loop_
    _atom_site_type_symbol
    _atom_site_label
    _atom_site_fract_x
    _atom_site_fract_y
    _atom_site_fract_z
    _atom_site_U_iso_or_equiv
    _atom_site_adp_type
    _atom_site_calc_flag
    _atom_site_refinement_flags
    _atom_site_occupancy
    _atom_site_disorder_assembly
    _atom_site_disorder_group
    Cu Cu -0.05229(6) 0.05461(3) 1.53164(6) 0.0465(2) Uani d . 1 . .
    N N1 -0.1437(4) 0.1341(2) 1.5999(4) 0.0483(9) Uani d . 1 . .
    Cl Cl1 0.52811(19) -0.03630(12) 1.6765(3) 0.1233(9) Uani d . 1 . .
    Cl Cl2 0.2716(2) 0.17779(10) 1.41176(18) 0.0975(6) Uani d . 1 . .
    O O1 -0.2292(4) 0.0228(2) 1.3923(4) 0.0691(10) Uani d . 1 . .
    O O2 0.1417(4) 0.0684(2) 1.6572(4) 0.0707(11) Uani d . 1 . .
    O O3 -0.0022(4) 0.09641(17) 1.3891(4) 0.0610(9) Uani d . 1 . .
    O O4 -0.0849(4) -0.00570(19) 1.6630(3) 0.0634(10) Uani d . 1 . .
    C C1 -0.4145(9) 0.2796(5) 1.8136(7) 0.119(3) Uani d . 1 . .
    H H1A -0.4628 0.2401 1.8018 0.142 Uiso calc R 1 . .
    H H1B -0.4424 0.3151 1.8522 0.142 Uiso calc R 1 . .
    C C2 -0.3097(7) 0.2851(3) 1.7770(5) 0.0787(18) Uani d . 1 . .
    H H2A -0.2638 0.3253 1.7903 0.094 Uiso calc R 1 . .
    C C3 -0.2568(6) 0.2323(3) 1.7152(5) 0.0568(13) Uani d . 1 . .
    C C4 -0.3184(6) 0.1719(3) 1.6807(5) 0.0604(13) Uani d . 1 . .
    H H4A -0.4007 0.1627 1.6947 0.072 Uiso calc R 1 . .
    C C5 -0.2598(5) 0.1244(3) 1.6253(5) 0.0561(12) Uani d . 1 . .
    H H5A -0.3036 0.0837 1.6050 0.067 Uiso calc R 1 . .
    C C6 -0.0865(5) 0.1938(3) 1.6306(5) 0.0604(13) Uani d . 1 . .
    H H6A -0.0062 0.2027 1.6126 0.072 Uiso calc R 1 . .
    C C7 -0.1379(6) 0.2424(3) 1.6864(5) 0.0693(15) Uani d . 1 . .
    H H7A -0.0924 0.2827 1.7054 0.083 Uiso calc R 1 . .
    C C8 0.5064(9) 0.1132(5) 1.9717(8) 0.125(3) Uani d . 1 . .
    H H8A 0.5043 0.1444 2.0344 0.151 Uiso calc R 1 . .
    C C9 0.3825(7) 0.0961(4) 1.8658(6) 0.094(2) Uani d . 1 . .
    H H9A 0.2991 0.1173 1.8564 0.113 Uiso calc R 1 . .
    C C10 0.3818(5) 0.0475(3) 1.7737(5) 0.0560(13) Uani d . 1 . .
    C C11 0.5093(6) 0.0209(3) 1.7889(6) 0.0678(15) Uani d . 1 . .
    C C12 0.6323(7) 0.0384(4) 1.8922(8) 0.095(2) Uani d . 1 . .
    H H12A 0.7168 0.0189 1.8996 0.114 Uiso calc R 1 . .
    C C13 0.6297(8) 0.0848(5) 1.9844(8) 0.114(3) Uani d . 1 . .
    H H13A 0.7122 0.0967 2.0550 0.137 Uiso calc R 1 . .
    C C14 0.2409(5) 0.0288(3) 1.6714(5) 0.0540(12) Uani d . 1 . .
    C C15 0.1325(8) 0.1677(4) 1.0103(8) 0.091(2) Uani d . 1 . .
    H H15A 0.1470 0.1902 0.9408 0.109 Uiso calc R 1 . .
    C C16 0.2011(7) 0.1873(3) 1.1424(7) 0.0791(18) Uani d . 1 . .
    H H16A 0.2622 0.2229 1.1625 0.095 Uiso calc R 1 . .
    C C17 0.1783(6) 0.1538(3) 1.2444(6) 0.0643(14) Uani d . 1 . .
    C C18 0.0894(5) 0.1012(2) 1.2185(5) 0.0495(11) Uani d . 1 . .
    C C19 0.0226(6) 0.0818(3) 1.0849(5) 0.0713(15) Uani d . 1 . .
    H H19A -0.0374 0.0458 1.0640 0.086 Uiso calc R 1 . .
    C C20 0.0454(7) 0.1163(4) 0.9819(6) 0.091(2) Uani d . 1 . .
    H H20A -0.0006 0.1034 0.8924 0.109 Uiso calc R 1 . .
    C C21 0.0558(5) 0.0649(3) 1.3239(5) 0.0488(12) Uani d . 1 . .
loop_
    _atom_site_aniso_label
    _atom_site_aniso_U_11
    _atom_site_aniso_U_22
    _atom_site_aniso_U_33
    _atom_site_aniso_U_12
    _atom_site_aniso_U_13
    _atom_site_aniso_U_23
    Cu 0.0445(3) 0.0547(4) 0.0436(3) 0.0030(3) 0.0201(2) -0.0043(3)
    N1 0.045(2) 0.059(2) 0.045(2) 0.0024(18) 0.0206(18) 0.0000(19)
    Cl1 0.0601(10) 0.1388(18) 0.160(2) 0.0017(10) 0.0292(12) -0.0630(16)
    Cl2 0.0979(12) 0.1124(14) 0.0906(12) -0.0378(11) 0.0451(10) -0.0404(11)
    O1 0.049(2) 0.093(3) 0.057(2) 0.000(2) 0.0117(17) -0.010(2)
    O2 0.053(2) 0.076(3) 0.075(3) 0.0039(19) 0.0150(19) -0.024(2)
    O3 0.073(2) 0.056(2) 0.069(2) 0.0110(18) 0.044(2) 0.0070(18)
    O4 0.084(3) 0.064(2) 0.056(2) 0.0137(19) 0.041(2) 0.0100(18)
    C1 0.120(7) 0.134(7) 0.104(6) 0.044(6) 0.044(5) -0.036(5)
    C2 0.094(5) 0.082(4) 0.049(3) 0.026(4) 0.014(3) -0.011(3)
    C3 0.063(3) 0.063(3) 0.040(3) 0.013(3) 0.014(2) -0.001(2)
    C4 0.056(3) 0.069(4) 0.062(3) 0.008(3) 0.030(3) -0.002(3)
    C5 0.060(3) 0.052(3) 0.060(3) -0.002(2) 0.028(3) -0.008(2)
    C6 0.056(3) 0.054(3) 0.073(4) -0.006(2) 0.026(3) -0.004(3)
    C7 0.077(4) 0.058(3) 0.063(4) -0.002(3) 0.015(3) -0.011(3)
    C8 0.089(5) 0.182(10) 0.089(5) -0.022(6) 0.015(4) -0.063(6)
    C9 0.061(4) 0.140(7) 0.073(4) -0.009(4) 0.015(3) -0.037(4)
    C10 0.051(3) 0.069(4) 0.045(3) -0.005(2) 0.014(2) 0.004(2)
    C11 0.058(3) 0.071(4) 0.068(4) -0.005(3) 0.017(3) 0.000(3)
    C12 0.051(3) 0.128(6) 0.090(5) -0.007(4) 0.007(3) -0.013(5)
    C13 0.075(5) 0.161(8) 0.083(5) -0.017(5) 0.002(4) -0.030(5)
    C14 0.053(3) 0.074(3) 0.040(3) -0.007(3) 0.023(2) 0.000(3)
    C15 0.081(5) 0.114(6) 0.092(5) 0.017(4) 0.048(4) 0.039(5)
    C16 0.081(4) 0.075(4) 0.097(5) -0.001(3) 0.051(4) 0.017(4)
    C17 0.061(3) 0.074(4) 0.068(4) 0.004(3) 0.037(3) 0.001(3)
    C18 0.048(3) 0.056(3) 0.049(3) 0.007(2) 0.023(2) 0.006(2)
    C19 0.066(3) 0.096(4) 0.047(3) -0.002(3) 0.015(3) 0.002(3)
    C20 0.085(5) 0.131(6) 0.051(4) 0.010(5) 0.017(3) 0.021(4)
    C21 0.038(2) 0.066(4) 0.043(3) 0.003(2) 0.015(2) 0.004(2)
_geom_special_details
;
All e.s.d.'s (except the e.s.d. in the dihedral angle between two l.s. planes)
are estimated using the full covariance matrix. The cell e.s.d.'s are taken
into account individually in the estimation of e.s.d.'s in distances, angles
and torsion angles; correlations between e.s.d.'s in cell parameters are only
used when they are defined by crystal symmetry. An approximate (isotropic)
treatment of cell e.s.d.'s is used for estimating e.s.d.'s involving l.s.
planes.
;
loop_
    _geom_bond_atom_site_label_1
    _geom_bond_atom_site_label_2
    _geom_bond_site_symmetry_2
    _geom_bond_distance
    _geom_bond_publ_flag
    Cu O2 . 1.958(4) ?
    Cu O3 . 1.971(3) ?
    Cu O1 . 1.975(4) ?
    Cu O4 . 1.985(3) ?
    Cu N1 . 2.134(4) ?
    Cu Cu 3_558 2.6676(12) ?
    N1 C5 . 1.331(6) ?
    N1 C6 . 1.339(6) ?
    Cl1 C11 . 1.735(6) ?
    Cl2 C17 . 1.750(6) ?
    O1 C14 3_558 1.236(6) ?
    O2 C14 . 1.262(6) ?
    O3 C21 . 1.250(6) ?
    O4 C21 3_558 1.240(6) ?
    C1 C2 . 1.279(10) ?
    C1 H1A . 0.9300 ?
    C1 H1B . 0.9300 ?
    C2 C3 . 1.469(7) ?
    C2 H2A . 0.9300 ?
    C3 C4 . 1.372(8) ?
    C3 C7 . 1.379(8) ?
    C4 C5 . 1.383(7) ?
    C4 H4A . 0.9300 ?
    C5 H5A . 0.9300 ?
    C6 C7 . 1.359(7) ?
    C6 H6A . 0.9300 ?
    C7 H7A . 0.9300 ?
    C8 C13 . 1.350(12) ?
    C8 C9 . 1.392(10) ?
    C8 H8A . 0.9300 ?
    C9 C10 . 1.393(8) ?
    C9 H9A . 0.9300 ?
    C10 C11 . 1.368(8) ?
    C10 C14 . 1.497(7) ?
    C11 C12 . 1.375(8) ?
    C12 C13 . 1.372(11) ?
    C12 H12A . 0.9300 ?
    C13 H13A . 0.9300 ?
    C14 O1 3_558 1.236(6) ?
    C15 C20 . 1.336(10) ?
    C15 C16 . 1.378(10) ?
    C15 H15A . 0.9300 ?
    C16 C17 . 1.377(8) ?
    C16 H16A . 0.9300 ?
    C17 C18 . 1.369(7) ?
    C18 C19 . 1.388(7) ?
    C18 C21 . 1.489(6) ?
    C19 C20 . 1.397(8) ?
    C19 H19A . 0.9300 ?
    C20 H20A . 0.9300 ?
    C21 O4 3_558 1.240(6) ?
loop_
    _geom_angle_atom_site_label_1
    _geom_angle_atom_site_label_2
    _geom_angle_atom_site_label_3
    _geom_angle_site_symmetry_1
    _geom_angle_site_symmetry_3
    _geom_angle
    _geom_angle_publ_flag
    O2 Cu O3 . . 88.52(17) ?
    O2 Cu O1 . . 166.73(16) ?
    O3 Cu O1 . . 89.60(16) ?
    O2 Cu O4 . . 90.15(17) ?
    O3 Cu O4 . . 166.87(14) ?
    O1 Cu O4 . . 88.70(17) ?
    O2 Cu N1 . . 96.94(15) ?
    O3 Cu N1 . . 102.02(14) ?
    O1 Cu N1 . . 96.30(16) ?
    O4 Cu N1 . . 91.12(15) ?
    O2 Cu Cu . 3_558 83.76(11) ?
    O3 Cu Cu . 3_558 85.49(10) ?
    O1 Cu Cu . 3_558 83.00(12) ?
    O4 Cu Cu . 3_558 81.38(11) ?
    N1 Cu Cu . 3_558 172.47(11) ?
    C5 N1 C6 . . 115.5(4) ?
    C5 N1 Cu . . 119.7(3) ?
    C6 N1 Cu . . 124.6(3) ?
    C14 O1 Cu 3_558 . 124.5(4) ?
    C14 O2 Cu . . 123.8(4) ?
    C21 O3 Cu . . 121.5(3) ?
    C21 O4 Cu 3_558 . 126.0(3) ?
    C2 C1 H1A . . 120.0 ?
    C2 C1 H1B . . 120.0 ?
    H1A C1 H1B . . 120.0 ?
    C1 C2 C3 . . 124.5(8) ?
    C1 C2 H2A . . 117.8 ?
    C3 C2 H2A . . 117.8 ?
    C4 C3 C7 . . 115.5(5) ?
    C4 C3 C2 . . 124.8(5) ?
    C7 C3 C2 . . 119.7(6) ?
    C3 C4 C5 . . 121.0(5) ?
    C3 C4 H4A . . 119.5 ?
    C5 C4 H4A . . 119.5 ?
    N1 C5 C4 . . 123.0(5) ?
    N1 C5 H5A . . 118.5 ?
    C4 C5 H5A . . 118.5 ?
    N1 C6 C7 . . 124.4(5) ?
    N1 C6 H6A . . 117.8 ?
    C7 C6 H6A . . 117.8 ?
    C6 C7 C3 . . 120.5(5) ?
    C6 C7 H7A . . 119.7 ?
    C3 C7 H7A . . 119.7 ?
    C13 C8 C9 . . 120.6(8) ?
    C13 C8 H8A . . 119.7 ?
    C9 C8 H8A . . 119.7 ?
    C8 C9 C10 . . 120.9(7) ?
    C8 C9 H9A . . 119.6 ?
    C10 C9 H9A . . 119.6 ?
    C11 C10 C9 . . 116.5(5) ?
    C11 C10 C14 . . 127.1(5) ?
    C9 C10 C14 . . 116.4(5) ?
    C10 C11 C12 . . 122.7(6) ?
    C10 C11 Cl1 . . 122.3(4) ?
    C12 C11 Cl1 . . 115.0(5) ?
    C13 C12 C11 . . 119.7(7) ?
    C13 C12 H12A . . 120.1 ?
    C11 C12 H12A . . 120.1 ?
    C8 C13 C12 . . 119.5(7) ?
    C8 C13 H13A . . 120.2 ?
    C12 C13 H13A . . 120.2 ?
    O1 C14 O2 3_558 . 124.9(5) ?
    O1 C14 C10 3_558 . 119.1(5) ?
    O2 C14 C10 . . 116.0(5) ?
    C20 C15 C16 . . 120.2(6) ?
    C20 C15 H15A . . 119.9 ?
    C16 C15 H15A . . 119.9 ?
    C17 C16 C15 . . 119.4(6) ?
    C17 C16 H16A . . 120.3 ?
    C15 C16 H16A . . 120.3 ?
    C18 C17 C16 . . 121.9(6) ?
    C18 C17 Cl2 . . 119.6(4) ?
    C16 C17 Cl2 . . 118.5(5) ?
    C17 C18 C19 . . 117.8(5) ?
    C17 C18 C21 . . 124.3(5) ?
    C19 C18 C21 . . 117.9(5) ?
    C18 C19 C20 . . 120.0(6) ?
    C18 C19 H19A . . 120.0 ?
    C20 C19 H19A . . 120.0 ?
    C15 C20 C19 . . 120.8(7) ?
    C15 C20 H20A . . 119.6 ?
    C19 C20 H20A . . 119.6 ?
    O4 C21 O3 3_558 . 125.6(4) ?
    O4 C21 C18 3_558 . 117.1(4) ?
    O3 C21 C18 . . 117.2(4) ?
loop_
    _geom_torsion_atom_site_label_1
    _geom_torsion_atom_site_label_2
    _geom_torsion_atom_site_label_3
    _geom_torsion_atom_site_label_4
    _geom_torsion_site_symmetry_1
    _geom_torsion_site_symmetry_2
    _geom_torsion_site_symmetry_3
    _geom_torsion_site_symmetry_4
    _geom_torsion
    _geom_torsion_publ_flag
    O2 Cu N1 C5 . . . . -132.2(4) ?
    O3 Cu N1 C5 . . . . 137.8(4) ?
    O1 Cu N1 C5 . . . . 46.9(4) ?
    O4 Cu N1 C5 . . . . -41.9(4) ?
    O3 Cu N1 C6 . . . . -47.9(4) ?
    O1 Cu N1 C6 . . . . -138.8(4) ?
    O4 Cu N1 C6 . . . . 132.4(4) ?
    O2 Cu O1 C14 . . . 3_558 4.6(10) ?
    O3 Cu O1 C14 . . . 3_558 86.4(4) ?
    O4 Cu O1 C14 . . . 3_558 -80.5(4) ?
    N1 Cu O1 C14 . . . 3_558 -171.5(4) ?
    Cu Cu O1 C14 3_558 . . 3_558 0.9(4) ?
    O3 Cu O2 C14 . . . . -86.8(4) ?
    O1 Cu O2 C14 . . . . -4.8(10) ?
    O4 Cu O2 C14 . . . . 80.2(4) ?
    N1 Cu O2 C14 . . . . 171.3(4) ?
    Cu Cu O2 C14 3_558 . . . -1.1(4) ?
    O2 Cu O3 C21 . . . . 82.9(4) ?
    O1 Cu O3 C21 . . . . -84.0(4) ?
    O4 Cu O3 C21 . . . . -1.4(9) ?
    N1 Cu O3 C21 . . . . 179.7(4) ?
    Cu Cu O3 C21 3_558 . . . -1.0(4) ?
    O2 Cu O4 C21 . . . 3_558 -84.4(4) ?
    O3 Cu O4 C21 . . . 3_558 -0.3(10) ?
    O1 Cu O4 C21 . . . 3_558 82.4(4) ?
    N1 Cu O4 C21 . . . 3_558 178.6(4) ?
    Cu Cu O4 C21 3_558 . . 3_558 -0.8(4) ?
    C1 C2 C3 C4 . . . . 4.6(10) ?
    C1 C2 C3 C7 . . . . -176.3(7) ?
    C7 C3 C4 C5 . . . . 2.2(8) ?
    C2 C3 C4 C5 . . . . -178.6(5) ?
    C6 N1 C5 C4 . . . . -0.5(7) ?
    Cu N1 C5 C4 . . . . 174.3(4) ?
    C3 C4 C5 N1 . . . . -1.3(8) ?
    C5 N1 C6 C7 . . . . 1.2(8) ?
    Cu N1 C6 C7 . . . . -173.3(4) ?
    N1 C6 C7 C3 . . . . -0.2(9) ?
    C4 C3 C7 C6 . . . . -1.5(8) ?
    C2 C3 C7 C6 . . . . 179.3(5) ?
    C13 C8 C9 C10 . . . . 2.6(15) ?
    C8 C9 C10 C11 . . . . -3.5(11) ?
    C8 C9 C10 C14 . . . . 174.7(7) ?
    C9 C10 C11 C12 . . . . 2.6(9) ?
    C14 C10 C11 C12 . . . . -175.4(6) ?
    C9 C10 C11 Cl1 . . . . -175.9(5) ?
    C14 C10 C11 Cl1 . . . . 6.1(8) ?
    C10 C11 C12 C13 . . . . -0.5(12) ?
    Cl1 C11 C12 C13 . . . . 178.0(7) ?
    C9 C8 C13 C12 . . . . -0.4(16) ?
    C11 C12 C13 C8 . . . . -0.6(14) ?
    Cu O2 C14 O1 . . . 3_558 0.8(8) ?
    Cu O2 C14 C10 . . . . -179.3(3) ?
    C11 C10 C14 O1 . . . 3_558 14.1(8) ?
    C9 C10 C14 O1 . . . 3_558 -163.9(6) ?
    C11 C10 C14 O2 . . . . -165.8(6) ?
    C9 C10 C14 O2 . . . . 16.2(7) ?
    C20 C15 C16 C17 . . . . -0.3(11) ?
    C15 C16 C17 C18 . . . . 0.1(9) ?
    C15 C16 C17 Cl2 . . . . 177.6(5) ?
    C16 C17 C18 C19 . . . . 0.6(8) ?
    Cl2 C17 C18 C19 . . . . -176.9(4) ?
    C16 C17 C18 C21 . . . . -177.2(5) ?
    Cl2 C17 C18 C21 . . . . 5.3(7) ?
    C17 C18 C19 C20 . . . . -1.0(8) ?
    C21 C18 C19 C20 . . . . 176.9(5) ?
    C16 C15 C20 C19 . . . . -0.1(11) ?
    C18 C19 C20 C15 . . . . 0.8(10) ?
    Cu O3 C21 O4 . . . 3_558 1.9(7) ?
    Cu O3 C21 C18 . . . . -179.9(3) ?
    C17 C18 C21 O4 . . . 3_558 -120.3(6) ?
    C19 C18 C21 O4 . . . 3_558 61.9(6) ?
    C17 C18 C21 O3 . . . . 61.3(7) ?
    C19 C18 C21 O3 . . . . -116.5(6) ?
