# Supplementary material for: Tetrakis(μ-2-chloro­benzoato-κ2 O:O′)bis­[(4-vinyl­pyridine-κN)copper(II)]
Source: Acta Crystallogr Sect E Struct Rep Online. 2008 Sep 27;64(Pt 10):m1336. doi: 10.1107/S1600536808030766 (PMC2959459; doi:10.1107/S1600536808030766)
Supplement: Supplementary file 2 [file e-64-m1336-Isup2.hkl]

# 
# h,k,l, Fc-squared, Fo-squared, sigma(Fo-squared) and status flag 
# 
data_I
_shelx_title '    L in P2(1)/c' 
_shelx_refln_list_code          4 
_shelx_F_calc_maximum      195.27 
_exptl_crystal_F_000       972.00 
_reflns_d_resolution_high  0.8353 
 
loop_ 
 _symmetry_equiv_pos_as_xyz 
 'x, y, z' 
 '-x, y+1/2, -z+1/2' 
 '-x, -y, -z' 
 'x, -y-1/2, z-1/2' 
 
_cell_length_a    10.2510 
_cell_length_b    20.4120 
_cell_length_c    10.6650 
_cell_angle_alpha  90.000 
_cell_angle_beta  111.990 
_cell_angle_gamma  90.000 
 
_shelx_F_squared_multiplier     1.000 
 
loop_ 
 _refln_index_h 
 _refln_index_k 
 _refln_index_l 
 _refln_F_squared_calc 
 _refln_F_squared_meas 
 _refln_F_squared_sigma 
 _refln_observed_status 
   1   0   0    17580.65    16173.36    278.98 o 
   2   0   0     7228.29     7030.55     58.32 o 
   3   0   0      923.25      981.63     26.55 o 
   4   0   0     4495.00     4306.52     59.47 o 
   5   0   0     1795.23     1739.57     42.16 o 
   6   0   0      522.57      497.51     26.34 o 
   7   0   0     1187.49     1384.49     44.80 o 
   8   0   0        8.06       12.71     16.39 o 
   9   0   0     1508.51     1717.39     55.11 o 
  10   0   0      665.31      576.96     37.09 o 
  11   0   0      165.92      147.53     24.02 o 
   1   1   0      124.29      238.12      8.59 o 
   2   1   0     1013.30     1188.61     24.51 o 
   3   1   0     1750.29     1778.57     34.74 o 
   4   1   0     1330.94     1242.07     33.17 o 
   5   1   0       17.81       52.04     14.05 o 
   6   1   0       52.46       27.10     14.41 o 
   7   1   0       28.16       34.14     17.57 o 
   8   1   0        2.64       20.75     14.16 o 
   9   1   0        0.01       26.31     18.87 o 
  10   1   0       32.82       80.64     21.20 o 
  11   1   0       39.82       40.80     20.27 o 
   0   2   0    29115.84    27171.88    265.04 o 
   1   2   0     1757.68     1793.50     24.17 o 
   2   2   0    38130.17    32056.59    499.25 o 
   3   2   0      353.82      443.46     18.61 o 
   4   2   0     1371.98     1386.21     35.26 o 
   5   2   0       15.33       20.57     12.47 o 
   6   2   0       37.46       58.76     15.68 o 
   7   2   0     3476.35     3654.99     71.01 o 
   8   2   0       58.28       46.48     18.05 o 
   9   2   0      428.54      494.23     33.84 o 
  10   2   0      339.55      361.26     31.86 o 
  11   2   0      134.90      160.58     24.49 o 
   1   3   0     1376.55     1521.71     19.33 o 
   2   3   0      121.67      101.62      9.65 o 
   3   3   0      990.00     1235.51     29.08 o 
   4   3   0     2593.01     2319.58     44.74 o 
   5   3   0     1404.99     1364.40     38.73 o 
   6   3   0     2948.38     2978.72     60.69 o 
   7   3   0      300.27      337.84     27.34 o 
   8   3   0      209.76      229.38     23.72 o 
   9   3   0        1.05       19.27     19.27 o 
  10   3   0        2.61        0.00     20.05 o 
  11   3   0       70.19       84.20     19.79 o 
   0   4   0      398.19      417.53     11.46 o 
   1   4   0     3562.49     3590.70     31.58 o 
   2   4   0       30.52       24.54      8.04 o 
   3   4   0     1379.34     1619.79     33.01 o 
   4   4   0      483.75      489.01     22.85 o 
   5   4   0      263.44      225.01     20.43 o 
   6   4   0      697.30      680.03     32.79 o 
   7   4   0      838.75      998.09     39.66 o 
   8   4   0       10.07       30.51     17.21 o 
   9   4   0        3.27       10.23     17.60 o 
  10   4   0       38.02       16.49     22.84 o 
  11   4   0       18.50       17.03     20.61 o 
   1   5   0     4825.72     5206.54     41.52 o 
   2   5   0     2762.61     2730.53     34.08 o 
   3   5   0      268.24      209.19     14.25 o 
   4   5   0     6043.58     5786.39     69.73 o 
   5   5   0     2646.14     2706.68     54.86 o 
   6   5   0     3347.05     3189.78     65.72 o 
   7   5   0      279.33      290.81     26.88 o 
   8   5   0      500.36      596.81     35.77 o 
   9   5   0       33.92       38.99     21.20 o 
  10   5   0        0.15        6.02     19.16 o 
  11   5   0       58.78       78.31     19.55 o 
   0   6   0      524.43      533.80     15.52 o 
   1   6   0     5531.04     6061.00     48.82 o 
   2   6   0    13305.68    12646.67     71.96 o 
   3   6   0     4124.86     4417.55     52.14 o 
   4   6   0      283.40      248.53     22.64 o 
   5   6   0     1080.71     1095.04     36.14 o 
   6   6   0       23.83       42.09     17.59 o 
   7   6   0       21.54       29.83     17.78 o 
   8   6   0       12.84        5.83     17.67 o 
   9   6   0      127.38      192.55     24.65 o 
  10   6   0      130.48      144.59     25.59 o 
  11   6   0       40.20       28.45     20.44 o 
   1   7   0     2878.59     3181.99     38.78 o 
   2   7   0      695.67      592.87     18.23 o 
   3   7   0     5250.94     5149.25     55.97 o 
   4   7   0     6512.60     6892.24     74.03 o 
   5   7   0      314.96      346.00     22.84 o 
   6   7   0     3817.15     3766.29     70.87 o 
   7   7   0      283.87      298.48     28.67 o 
   8   7   0        5.91       13.03     18.96 o 
   9   7   0      219.12      267.60     28.57 o 
  10   7   0       30.59       35.10     21.79 o 
   0   8   0    10744.50    11286.95     74.72 o 
   1   8   0     3606.50     3680.42     44.80 o 
   2   8   0     1251.41     1096.95     23.92 o 
   3   8   0     3595.40     3330.48     44.98 o 
   4   8   0      105.25       78.86     14.64 o 
   5   8   0        1.89        9.57     12.56 o 
   6   8   0      168.55      157.50     21.50 o 
   7   8   0      362.93      388.00     29.68 o 
   8   8   0      695.76      814.99     42.62 o 
   9   8   0      570.57      618.75     39.79 o 
  10   8   0      200.94      216.17     28.85 o 
   1   9   0     2327.28     1743.44     42.01 o 
   2   9   0     1541.73     1601.56     30.11 o 
   3   9   0      525.01      418.04     18.40 o 
   4   9   0        7.11        8.00     11.45 o 
   5   9   0        6.72        9.49     13.89 o 
   6   9   0       57.74      121.52     19.60 o 
   7   9   0      172.36      136.70     25.68 o 
   8   9   0      174.55      196.32     27.94 o 
   9   9   0       52.46       78.29     23.07 o 
  10   9   0       20.99       40.71     22.69 o 
   0  10   0     2346.24     2545.91     41.02 o 
   1  10   0      478.27      386.64     19.50 o 
   2  10   0      950.03      994.00     21.23 o 
   3  10   0       21.61       17.93      9.16 o 
   4  10   0       27.65       31.11     11.92 o 
   5  10   0       22.96       19.55     14.46 o 
   6  10   0        5.60       10.28     18.25 o 
   7  10   0      167.85      129.76     26.28 o 
   8  10   0      380.75      350.63     30.68 o 
   9  10   0      509.83      585.25     37.39 o 
  10  10   0      469.60      401.34     32.36 o 
   1  11   0      129.22      144.18     13.35 o 
   2  11   0       86.76       68.59     11.97 o 
   3  11   0     1038.46      885.80     25.94 o 
   4  11   0      494.92      376.93     21.09 o 
   5  11   0      853.65      747.46     31.14 o 
   6  11   0      357.41      275.99     24.74 o 
   7  11   0      154.29      166.83     22.80 o 
   8  11   0        7.46        5.74     19.59 o 
   9  11   0       18.95       51.20     21.32 o 
  10  11   0        0.38       10.17     20.22 o 
   0  12   0      513.55      494.51     21.46 o 
   1  12   0       52.09       78.19     14.49 o 
   2  12   0      887.30      827.06     28.44 o 
   3  12   0        4.20        5.97      9.66 o 
   4  12   0      173.45      154.24     16.13 o 
   5  12   0        0.24       16.35     16.35 o 
   6  12   0      123.28       95.66     19.95 o 
   7  12   0      404.45      364.47     29.58 o 
   8  12   0       25.22       29.99     19.89 o 
   9  12   0       99.69       86.95     22.74 o 
   1  13   0     1106.22     1158.73     34.77 o 
   2  13   0      990.67     1048.36     32.95 o 
   3  13   0      874.49      793.19     28.14 o 
   4  13   0     1922.99     1743.86     40.37 o 
   5  13   0     1460.14     1347.64     40.82 o 
   6  13   0      173.61      136.83     20.16 o 
   7  13   0       84.14       81.44     21.36 o 
   8  13   0      180.98      198.35     25.68 o 
   9  13   0        1.73       18.44     18.44 o 
   0  14   0      669.38      709.18     29.30 o 
   1  14   0      540.82      597.62     27.46 o 
   2  14   0       84.35       17.67     17.67 o 
   3  14   0        2.71       14.15     14.15 o 
   4  14   0      450.38      329.38     23.04 o 
   5  14   0       14.09        6.36     15.79 o 
   6  14   0       11.95       20.50     15.13 o 
   7  14   0       10.70       12.49     18.67 o 
   8  14   0       74.41       88.19     21.73 o 
   9  14   0        7.75       38.53     16.11 o 
   1  15   0        4.10       17.00     17.00 o 
   2  15   0     1264.44     1418.50     42.25 o 
   3  15   0     1157.09     1197.79     36.57 o 
   4  15   0      821.43      763.00     29.81 o 
   5  15   0      291.71      243.03     20.35 o 
   6  15   0      275.03      296.52     24.31 o 
   7  15   0      184.06      172.95     23.09 o 
   8  15   0       41.69       26.12     18.55 o 
   0  16   0      581.47      593.64     29.14 o 
   1  16   0     1659.77     1910.21     51.18 o 
   2  16   0       62.25       18.78     18.78 o 
   3  16   0       22.73        5.61     15.48 o 
   4  16   0        5.62       15.63     15.63 o 
   5  16   0       54.07       42.52     18.35 o 
   6  16   0      193.54      150.20     22.27 o 
   7  16   0       33.96       37.51     17.77 o 
   8  16   0       82.37       26.24     20.01 o 
   1  17   0        0.19       21.65     21.65 o 
   2  17   0       12.99       17.07     16.59 o 
   3  17   0       14.37       15.49     14.50 o 
   4  17   0      168.98      217.07     20.19 o 
   5  17   0      111.10       85.84     16.59 o 
   6  17   0      121.46      112.05     21.08 o 
   7  17   0       38.21       27.13     16.12 o 
   8  17   0       13.92        3.59     17.09 o 
   0  18   0      571.02      585.62     31.98 o 
   1  18   0      535.25      568.04     32.17 o 
   2  18   0      380.32      304.23     18.63 o 
   3  18   0      665.94      690.89     35.29 o 
   4  18   0        0.33       14.49     14.49 o 
   5  18   0       42.22       51.26     16.40 o 
   6  18   0       50.27       36.56     15.53 o 
   7  18   0       46.10       62.80     15.81 o 
   1  19   0        1.04       21.70     21.70 o 
   2  19   0       90.88      110.01     24.77 o 
   3  19   0       17.86        4.82     18.27 o 
   4  19   0        5.66       13.76     17.35 o 
   5  19   0       51.24       78.43     15.93 o 
   6  19   0       29.66       12.98     15.35 o 
   7  19   0       15.35       48.58     16.01 o 
   0  20   0      142.22      122.82     17.38 o 
   1  20   0      611.53      641.19     34.80 o 
   2  20   0      658.26      715.80     39.94 o 
   3  20   0       78.80       75.36     22.36 o 
   4  20   0       44.39       51.19     18.05 o 
   5  20   0        9.26       16.24     16.95 o 
   6  20   0       17.64       31.50     13.90 o 
   1  21   0        0.55       39.60     39.60 o 
   2  21   0       15.91       19.26     23.03 o 
   3  21   0       35.58       37.90     20.53 o 
   4  21   0       58.23       77.72     18.67 o 
   5  21   0      169.61      210.97     20.58 o 
   0  22   0       60.80       46.37     17.66 o 
   1  22   0       19.70       28.38     19.49 o 
   2  22   0        8.88        4.17     18.41 o 
   3  22   0       41.94       57.73     21.54 o 
   4  22   0        0.70       19.00     17.86 o 
   1  23   0        2.43       17.49     16.57 o 
   2  23   0       51.25       70.25     23.41 o 
   3  23   0       89.14      125.42     23.22 o 
   0  24   0       37.44        2.51     17.94 o 
   1  24   0       44.67       59.54     18.71 o 
   2  24   0       19.63       34.39     19.75 o 
 -11   1   1      319.99      375.13     26.70 o 
 -10   1   1       90.56       64.82     19.95 o 
  -9   1   1      551.93      574.52     31.51 o 
  -8   1   1      269.15      276.26     22.61 o 
  -7   1   1     2688.87     2398.35     54.31 o 
  -6   1   1      331.97      306.44     20.17 o 
  -5   1   1     6098.80     5675.98     71.28 o 
  -4   1   1      578.15      425.33     20.22 o 
  -3   1   1     3687.75     4132.25     48.97 o 
  -2   1   1      501.51      562.77     19.42 o 
  -1   1   1    10317.33    12046.93    190.90 o 
   0   1   1    22473.32    21068.11    833.07 o 
   1   1   1    28351.06    26936.60    352.39 o 
   2   1   1     4181.69     4680.09     45.57 o 
   3   1   1     5074.12     4749.58     54.66 o 
   4   1   1     7768.82     7590.18     78.75 o 
   5   1   1      407.22      415.80     22.21 o 
   6   1   1     1940.30     1745.15     47.24 o 
   7   1   1      267.58      228.54     22.58 o 
   8   1   1     1279.15     1313.12     47.09 o 
   9   1   1      199.67      217.45     26.68 o 
  10   1   1     1092.92     1136.38     47.80 o 
 -11   2   1      168.94      155.79     22.51 o 
 -10   2   1        1.94       12.81     15.55 o 
  -9   2   1       13.09       22.48     14.67 o 
  -8   2   1      587.19      558.86     31.10 o 
  -7   2   1      585.77      666.40     32.60 o 
  -6   2   1     1880.01     1677.90     43.76 o 
  -5   2   1     1021.53     1035.44     31.98 o 
  -4   2   1       32.66       69.94     10.13 o 
  -3   2   1     8624.84     8468.98     70.29 o 
  -2   2   1     5755.60     5759.27     47.05 o 
  -1   2   1      218.81      287.42      8.47 o 
   0   2   1      244.12      257.64      5.45 o 
   1   2   1     4573.28     5725.65     39.54 o 
   2   2   1    12833.78    12594.87    307.26 o 
   3   2   1     3510.85     3682.27     48.50 o 
   4   2   1     8026.18     7917.59     80.80 o 
   5   2   1     1121.52     1117.02     35.56 o 
   6   2   1     1504.26     1520.01     45.01 o 
   7   2   1      358.01      373.80     26.65 o 
   8   2   1       18.00       30.15     19.55 o 
   9   2   1       42.30       40.58     19.44 o 
  10   2   1      108.76      179.20     25.36 o 
 -11   3   1      296.08      303.64     26.09 o 
 -10   3   1       15.39       15.63     16.21 o 
  -9   3   1      127.33      152.49     21.03 o 
  -8   3   1       51.86       70.16     18.73 o 
  -7   3   1     3859.93     4013.12     71.61 o 
  -6   3   1        7.12        6.93     14.30 o 
  -5   3   1      146.87      135.10     17.37 o 
  -4   3   1        1.44        1.44     10.35 o 
  -3   3   1    17731.96    15380.19     96.87 o 
  -2   3   1    17092.11    17125.09     71.46 o 
  -1   3   1    29086.85    24801.76    336.15 o 
   0   3   1     3057.14     3703.33     21.55 o 
   1   3   1      931.78     1183.45     19.28 o 
   2   3   1     2749.67     2950.15     36.09 o 
   3   3   1     1973.45     2102.78     36.85 o 
   4   3   1      433.70      405.74     25.68 o 
   5   3   1      458.81      420.24     23.91 o 
   6   3   1      121.84      146.44     19.95 o 
   7   3   1      109.26      148.00     23.25 o 
   8   3   1      636.11      600.27     34.94 o 
   9   3   1        3.00       10.33     19.79 o 
  10   3   1      216.68      261.85     29.92 o 
 -11   4   1       94.90      101.72     19.75 o 
 -10   4   1       17.62       31.90     16.40 o 
  -9   4   1      179.33      185.64     21.82 o 
  -8   4   1     1185.46     1183.17     43.19 o 
  -7   4   1      820.38      949.31     36.65 o 
  -6   4   1     2346.65     2322.92     52.66 o 
  -5   4   1    14526.15    14686.15    116.93 o 
  -4   4   1     4052.55     3551.67     54.76 o 
  -3   4   1      149.32      115.55     13.15 o 
  -2   4   1     3448.09     3117.65     37.82 o 
  -1   4   1      648.57      684.32     15.37 o 
   0   4   1     2016.43     1586.92     15.89 o 
   1   4   1      893.45     1071.27     19.43 o 
   2   4   1    11354.81    11644.08     71.35 o 
   3   4   1       10.37       13.53      9.66 o 
   4   4   1    11181.95    11705.91     95.85 o 
   5   4   1     3467.73     3287.48     59.24 o 
   6   4   1     2653.87     2641.98     59.21 o 
   7   4   1      224.80      243.09     24.03 o 
   8   4   1      355.64      415.66     31.84 o 
   9   4   1      171.80      155.92     23.83 o 
  10   4   1        4.93        0.00     20.02 o 
 -11   5   1        0.16       16.85     15.49 o 
 -10   5   1      134.83      159.36     22.94 o 
  -9   5   1        7.91       44.65     18.00 o 
  -8   5   1      104.80       68.29     20.95 o 
  -7   5   1      283.30      285.44     25.07 o 
  -6   5   1      102.20       99.82     19.49 o 
  -5   5   1      249.88      256.85     22.12 o 
  -4   5   1      609.12      637.77     25.92 o 
  -3   5   1       24.70       35.41     11.02 o 
  -2   5   1      129.35      156.43     11.16 o 
  -1   5   1     5315.76     6220.16     47.85 o 
   0   5   1     6613.61     7275.57    850.05 o 
   1   5   1      331.81      277.67     11.81 o 
   2   5   1        2.06        6.11      8.75 o 
   3   5   1      467.80      546.23     20.59 o 
   4   5   1      185.49      189.63     18.17 o 
   5   5   1      288.42      297.57     22.80 o 
   6   5   1      897.79      945.30     37.61 o 
   7   5   1       47.25       57.37     19.33 o 
   8   5   1        5.50       10.13     19.90 o 
   9   5   1       13.75       13.60     19.79 o 
  10   5   1        4.98        0.00     19.47 o 
 -11   6   1       25.10       36.64     18.07 o 
 -10   6   1       19.42       36.22     17.21 o 
  -9   6   1      242.00      260.64     28.47 o 
  -8   6   1      126.00      139.24     22.95 o 
  -7   6   1      373.06      392.13     28.02 o 
  -6   6   1     2290.54     2382.45     58.49 o 
  -5   6   1     3043.06     2932.59     59.76 o 
  -4   6   1      421.50      411.67     23.04 o 
  -3   6   1     5158.71     5469.44     62.76 o 
  -2   6   1     2694.16     2548.69     42.43 o 
  -1   6   1     2362.53     2747.42     34.89 o 
   0   6   1      452.45      419.75    299.52 o 
   1   6   1     3484.56     3784.46     39.93 o 
   2   6   1      938.49      869.47     21.33 o 
   3   6   1      343.19      313.42     16.00 o 
   4   6   1     5831.05     5720.72     69.06 o 
   5   6   1      905.99      877.69     32.61 o 
   6   6   1     2117.65     2096.36     54.88 o 
   7   6   1      664.67      641.30     35.78 o 
   8   6   1       40.18       33.46     22.13 o 
   9   6   1       24.76        9.20     18.41 o 
  10   6   1        0.38       12.13     19.81 o 
 -11   7   1       63.05       40.99     21.29 o 
 -10   7   1      193.78      247.42     27.91 o 
  -9   7   1      381.31      420.05     31.66 o 
  -8   7   1      278.04      292.97     30.96 o 
  -7   7   1      288.65      322.57     28.28 o 
  -6   7   1      946.70     1053.24     40.32 o 
  -5   7   1     2143.01     2281.15     54.75 o 
  -4   7   1       12.79       29.88     11.68 o 
  -3   7   1     1636.87     1996.71     39.68 o 
  -2   7   1     3602.68     4331.34     49.94 o 
  -1   7   1     9557.28    10365.15     69.88 o 
   0   7   1     1963.75     1854.02     42.13 o 
   1   7   1     1429.85     1342.11     26.10 o 
   2   7   1     5548.62     5261.52     51.71 o 
   3   7   1       36.61       29.49     10.41 o 
   4   7   1      840.53      858.55     30.08 o 
   5   7   1      722.32      713.44     29.42 o 
   6   7   1       68.90       73.56     19.69 o 
   7   7   1      181.87      205.55     23.62 o 
   8   7   1      498.75      585.26     36.93 o 
   9   7   1      168.36      176.21     26.66 o 
  10   7   1      116.55      156.46     20.28 o 
 -11   8   1      110.32      121.45     20.70 o 
 -10   8   1       56.30        7.21     22.97 o 
  -9   8   1        0.78        0.00     22.96 o 
  -8   8   1        9.99        9.03     22.68 o 
  -7   8   1        3.58        2.79     19.55 o 
  -6   8   1      339.26      400.96     29.34 o 
  -5   8   1       53.79       10.90     18.47 o 
  -4   8   1       20.30       39.71     14.17 o 
  -3   8   1     4308.73     5215.61     64.44 o 
  -2   8   1     3401.10     4068.53     50.83 o 
  -1   8   1      302.78      214.33     28.36 o 
   0   8   1      123.96      101.89     69.87 o 
   1   8   1      326.15      351.14     16.11 o 
   2   8   1      451.51      346.05     16.21 o 
   3   8   1      901.91      919.52     25.94 o 
   4   8   1      293.42      237.78     17.45 o 
   5   8   1       21.61       22.95     15.01 o 
   6   8   1      341.12      368.91     26.56 o 
   7   8   1       45.20       63.96     18.73 o 
   8   8   1       10.48        1.42     20.00 o 
   9   8   1        2.73        6.05     22.11 o 
  10   8   1        2.27       28.31     19.44 o 
 -10   9   1      244.23      311.72     29.28 o 
  -9   9   1      665.23      774.23     45.82 o 
  -8   9   1     1027.84     1228.94     50.11 o 
  -7   9   1     2378.88     2382.00     65.68 o 
  -6   9   1      630.93      643.07     35.09 o 
  -5   9   1     1317.52     1501.23     44.88 o 
  -4   9   1      340.61      442.13     24.84 o 
  -3   9   1     1868.74     2102.49     43.16 o 
  -2   9   1     6526.32     7228.17     69.39 o 
  -1   9   1     1159.08     1089.00     31.58 o 
   0   9   1     6523.87     7396.88    114.48 o 
   1   9   1     3098.72     2672.46     19.43 o 
   2   9   1      395.95      379.46     16.69 o 
   3   9   1     1327.96     1160.92     29.52 o 
   4   9   1     1152.76     1024.30     31.61 o 
   5   9   1       19.92       39.11     12.93 o 
   6   9   1       30.68       49.60     15.06 o 
   7   9   1        9.56       30.67     18.65 o 
   8   9   1      448.74      383.72     33.62 o 
   9   9   1      618.13      589.87     39.36 o 
  10   9   1      182.87      223.19     26.07 o 
 -10  10   1       15.11        6.20     22.25 o 
  -9  10   1       72.51      103.47     27.91 o 
  -8  10   1      282.62      264.42     32.17 o 
  -7  10   1      243.99      334.92     31.56 o 
  -6  10   1      532.74      546.81     33.22 o 
  -5  10   1        1.32        6.83     16.14 o 
  -4  10   1      293.60      337.75     22.44 o 
  -3  10   1     1134.36     1048.20     38.93 o 
  -2  10   1      852.27      878.39     27.61 o 
  -1  10   1     1703.29     1581.90     43.45 o 
   0  10   1      162.89      135.38    112.33 o 
   1  10   1      183.13      246.31     16.89 o 
   2  10   1      209.20      234.16     16.04 o 
   3  10   1     1553.33     1335.56     32.24 o 
   4  10   1      734.33      720.46     26.99 o 
   5  10   1      121.84       82.93     17.54 o 
   6  10   1       38.18       33.36     16.94 o 
   7  10   1      301.67      289.44     25.68 o 
   8  10   1       10.94       30.56     18.70 o 
   9  10   1       63.31       36.02     24.41 o 
 -10  11   1      145.88      132.04     29.49 o 
  -9  11   1      756.76      817.24     44.49 o 
  -8  11   1      406.00      459.89     34.54 o 
  -7  11   1      768.71      796.70     44.29 o 
  -6  11   1        5.21        5.29     20.35 o 
  -5  11   1        0.66        4.59     17.76 o 
  -4  11   1      127.66      145.21     20.26 o 
  -3  11   1       14.80        6.68     13.53 o 
  -2  11   1     1130.96     1219.51     33.25 o 
  -1  11   1     2476.95     2446.23     49.03 o 
   0  11   1     2227.49     2667.85     33.14 o 
   1  11   1      529.38      354.37     10.54 o 
   2  11   1     1713.53     1523.55     34.76 o 
   3  11   1        8.86        4.77     10.89 o 
   4  11   1      279.30      262.24     20.37 o 
   5  11   1       45.60       61.10     15.16 o 
   6  11   1       26.88       15.97     18.22 o 
   7  11   1       27.45       23.72     19.61 o 
   8  11   1       81.33       87.88     22.85 o 
   9  11   1        3.45        4.37     18.20 o 
 -10  12   1       39.41       48.52     22.64 o 
  -9  12   1      116.64      140.33     24.35 o 
  -8  12   1      378.01      375.45     33.78 o 
  -7  12   1      390.24      475.56     32.18 o 
  -6  12   1       45.10       66.06     19.86 o 
  -5  12   1     1313.21     1500.47     48.48 o 
  -4  12   1     1276.35     1562.24     44.75 o 
  -3  12   1      380.18      395.20     22.84 o 
  -2  12   1       46.20       54.48     12.29 o 
  -1  12   1     1871.98     1976.29     41.59 o 
   0  12   1     1011.07     1007.82    621.95 o 
   1  12   1       60.80       80.21     12.35 o 
   2  12   1      438.14      484.78     23.49 o 
   3  12   1      851.93      750.98     27.76 o 
   4  12   1      674.99      593.18     26.32 o 
   5  12   1     1033.63      933.80     34.96 o 
   6  12   1      332.15      273.08     26.20 o 
   7  12   1       42.09       84.74     16.61 o 
   8  12   1       14.26       21.25     19.42 o 
   9  12   1       34.40       34.54     18.58 o 
  -9  13   1       20.60       56.93     19.02 o 
  -8  13   1       33.52        7.94     22.08 o 
  -7  13   1       73.89      116.95     26.15 o 
  -6  13   1        0.23       16.30     18.01 o 
  -5  13   1       51.35       70.14     21.52 o 
  -4  13   1      390.14      524.67     33.56 o 
  -3  13   1        2.04       15.11     15.11 o 
  -2  13   1       58.06       88.86     15.29 o 
  -1  13   1       65.68       68.19     12.79 o 
   0  13   1      185.50      187.27     43.23 o 
   1  13   1       30.53       12.07     12.07 o 
   2  13   1        4.35       11.98     11.98 o 
   3  13   1       93.68      106.50     16.04 o 
   4  13   1       75.20       36.12     17.59 o 
   5  13   1        7.21        6.77     17.67 o 
   6  13   1      282.22      262.36     27.03 o 
   7  13   1        0.26        1.34     19.11 o 
   8  13   1       20.30       19.32     20.47 o 
   9  13   1        0.19       18.69     18.69 o 
  -9  14   1        0.28        7.82     18.96 o 
  -8  14   1       23.14       14.18     23.63 o 
  -7  14   1      268.46      230.42     30.84 o 
  -6  14   1      231.13      228.72     30.28 o 
  -5  14   1     1099.54     1339.30     47.62 o 
  -4  14   1      858.33     1037.60     42.45 o 
  -3  14   1     1855.38     2095.55     49.79 o 
  -2  14   1     1460.99     1514.07     40.07 o 
  -1  14   1     1864.17     1924.38     46.79 o 
   0  14   1      405.64      352.09    238.55 o 
   1  14   1       36.80       67.05     17.67 o 
   2  14   1      182.60      223.81     19.89 o 
   3  14   1      562.99      505.47     26.25 o 
   4  14   1     1737.63     1570.37     41.99 o 
   5  14   1      547.32      517.45     27.70 o 
   6  14   1      348.73      296.82     28.79 o 
   7  14   1      220.51      176.57     25.94 o 
   8  14   1      118.34       98.15     24.50 o 
  -9  15   1       47.31       12.18     23.37 o 
  -8  15   1       28.17       22.76     22.76 o 
  -7  15   1       14.75       34.78     23.64 o 
  -6  15   1      463.87      615.55     37.63 o 
  -5  15   1      126.60      113.85     26.57 o 
  -4  15   1      378.77      534.18     32.85 o 
  -3  15   1       16.73       64.55     64.55 o 
  -2  15   1       48.42       33.82     17.06 o 
  -1  15   1      840.48      832.46     35.94 o 
   0  15   1      347.49      413.78     18.15 o 
   1  15   1      509.82      393.76     15.98 o 
   2  15   1      490.24      420.46     30.27 o 
   3  15   1        9.58       29.69     14.21 o 
   4  15   1       80.37       64.57     19.04 o 
   5  15   1       24.07       14.95     16.86 o 
   6  15   1       50.44        4.43     22.18 o 
   7  15   1       82.09       80.24     22.35 o 
   8  15   1        4.51       11.68     18.40 o 
  -8  16   1        0.20       22.06     22.06 o 
  -7  16   1       28.22       27.02     22.62 o 
  -6  16   1      115.25      130.03     26.95 o 
  -5  16   1      395.09      423.27     34.51 o 
  -4  16   1      207.04      245.24     27.48 o 
  -3  16   1     1391.49     1519.57     46.98 o 
  -2  16   1      116.59       96.74     18.82 o 
  -1  16   1       91.45       69.35     22.17 o 
   0  16   1       50.83       27.67     40.13 o 
   1  16   1        2.19       15.61     21.16 o 
   2  16   1      439.62      539.19     30.49 o 
   3  16   1      128.86      141.52     20.64 o 
   4  16   1      330.86      327.96     23.91 o 
   5  16   1       24.55       30.52     16.93 o 
   6  16   1      273.06      275.70     26.31 o 
   7  16   1      114.45      123.85     22.31 o 
   8  16   1       10.84        2.52     17.63 o 
  -8  17   1      192.66      256.99     28.52 o 
  -7  17   1       15.88       38.73     20.75 o 
  -6  17   1      182.79      185.71     27.72 o 
  -5  17   1      354.04      372.45     33.41 o 
  -4  17   1       79.52       68.21     21.59 o 
  -3  17   1      686.10      603.03     26.32 o 
  -2  17   1       92.43       64.34     17.02 o 
  -1  17   1       64.77       69.67     18.94 o 
   0  17   1     1031.82     1166.34     50.58 o 
   1  17   1     1585.25     1351.62     18.97 o 
   2  17   1      273.87      330.74     30.07 o 
   3  17   1      152.82      193.96     21.89 o 
   4  17   1      291.90      278.72     25.59 o 
   5  17   1       35.97       23.96     16.89 o 
   6  17   1       37.87       16.60     17.06 o 
   7  17   1       63.95       38.47     21.16 o 
  -7  18   1       46.07       73.13     22.46 o 
  -6  18   1       46.13       18.39     23.21 o 
  -5  18   1       64.17       39.79     24.15 o 
  -4  18   1        8.48       49.08     18.72 o 
  -3  18   1      132.51      107.69     24.71 o 
  -2  18   1        3.38        5.47     15.66 o 
  -1  18   1        1.15       14.80     17.11 o 
   0  18   1      152.68       75.60     80.86 o 
   1  18   1        5.22       24.57     24.57 o 
   2  18   1       10.12       21.30     21.47 o 
   3  18   1       10.50        3.45     20.60 o 
   4  18   1       76.43       57.52     20.90 o 
   5  18   1        5.34        1.05     16.27 o 
   6  18   1       30.16        6.63     18.44 o 
   7  18   1        9.84       11.28     17.12 o 
  -7  19   1      162.64      213.67     26.30 o 
  -6  19   1       48.67       72.71     23.20 o 
  -5  19   1        4.78       18.59     20.61 o 
  -4  19   1        0.79       11.19     17.93 o 
  -3  19   1       93.46       17.22     17.22 o 
  -2  19   1      283.03      222.05     27.81 o 
  -1  19   1      693.81      712.97     36.66 o 
   0  19   1      206.46      218.34     20.24 o 
   1  19   1      275.02      243.75     21.46 o 
   2  19   1      946.81     1166.53     51.15 o 
   3  19   1      479.67      400.67     19.43 o 
   4  19   1       49.56       62.78     19.84 o 
   5  19   1       26.15        7.66     18.01 o 
   6  19   1       13.81       32.54     15.70 o 
  -6  20   1      130.06      134.39     23.54 o 
  -5  20   1      141.95      132.56     26.29 o 
  -4  20   1      185.55      159.26     19.51 o 
  -3  20   1       11.43        6.01     18.18 o 
  -2  20   1       20.85        3.62     18.41 o 
  -1  20   1        7.24       24.91     24.91 o 
   0  20   1        9.15       37.77     59.24 o 
   1  20   1       19.81       57.02     25.00 o 
   2  20   1       17.79       48.67     26.31 o 
   3  20   1       13.94       36.46     20.51 o 
   4  20   1        0.57        3.58     18.05 o 
   5  20   1       48.71       41.03     17.90 o 
   6  20   1       12.55       29.90     14.22 o 
  -6  21   1        4.34       17.27     18.36 o 
  -5  21   1       14.25       19.57     21.08 o 
  -4  21   1        0.04       19.15     19.15 o 
  -3  21   1        5.12       11.07     16.80 o 
  -2  21   1       13.19        2.40     18.33 o 
  -1  21   1       54.21       58.40     18.05 o 
   0  21   1      103.22      109.69     17.46 o 
   1  21   1      464.05      360.24     24.58 o 
   2  21   1      545.92      618.75     39.26 o 
   3  21   1       40.86       13.51     19.92 o 
   4  21   1        4.68       14.70     19.87 o 
   5  21   1        2.42       10.07     15.89 o 
  -5  22   1       78.63       92.43     21.69 o 
  -4  22   1      112.58       89.52     19.51 o 
  -3  22   1      135.42      147.02     23.89 o 
  -2  22   1      131.96      144.36     20.80 o 
  -1  22   1       13.42        2.55     18.66 o 
   0  22   1        0.38        1.37     12.89 o 
   1  22   1       36.22        4.35     25.52 o 
   2  22   1       17.60       14.60     23.01 o 
   3  22   1       91.15      129.67     23.09 o 
   4  22   1      106.52       99.72     18.06 o 
  -4  23   1        0.16       13.28     16.69 o 
  -3  23   1       12.53        9.66     18.87 o 
  -2  23   1        0.80       20.52     20.52 o 
  -1  23   1        3.15       33.37     16.11 o 
   0  23   1        0.06        8.72     25.40 o 
   1  23   1        6.54        7.19     19.46 o 
   2  23   1       14.17        8.76     20.02 o 
   3  23   1        8.01       19.33     20.48 o 
  -2  24   1       49.47       27.47     18.76 o 
  -1  24   1        2.41        2.56     18.35 o 
   0  24   1        3.98        4.53     12.38 o 
   1  24   1       22.45       10.02     19.38 o 
 -11   0   2      193.39      197.66     22.54 o 
 -10   0   2       14.83       30.57     15.59 o 
  -9   0   2     1085.26     1028.59     40.82 o 
  -8   0   2     1184.85     1180.70     42.31 o 
  -7   0   2     1049.07      921.08     34.71 o 
  -6   0   2      147.75      139.75     17.34 o 
  -5   0   2     1960.68     1897.62     40.71 o 
  -4   0   2     3846.89     4765.91     55.58 o 
  -3   0   2      755.83      745.25     22.26 o 
  -2   0   2     2766.45     3252.46     30.99 o 
  -1   0   2     4227.56     4849.82     32.95 o 
   0   0   2       65.27      107.84      4.48 o 
   1   0   2    34519.80    30732.24    426.33 o 
   2   0   2     7557.74     7162.16     58.89 o 
   3   0   2    16008.71    14488.26     96.22 o 
   4   0   2     7212.37     6710.23     75.94 o 
   5   0   2     3278.09     2931.75     55.87 o 
   6   0   2      784.55      819.60     34.48 o 
   7   0   2        0.67        8.73     14.13 o 
   8   0   2       84.15      118.38     21.37 o 
   9   0   2      187.87      209.91     25.28 o 
  10   0   2      764.87      782.89     39.93 o 
 -11   1   2       54.83       53.17     21.22 o 
 -10   1   2      174.47      185.82     24.00 o 
  -9   1   2        9.10       12.95     16.09 o 
  -8   1   2      206.11      171.58     21.26 o 
  -7   1   2      143.32      133.18     17.06 o 
  -6   1   2     1891.85     1774.86     44.02 o 
  -5   1   2        5.97       23.30     11.64 o 
  -4   1   2     2451.35     2965.16     43.82 o 
  -3   1   2        2.78       33.00      7.18 o 
  -2   1   2      293.38      392.77     11.79 o 
  -1   1   2     2498.87     2824.47     26.19 o 
   0   1   2      286.13      332.65      6.92 o 
   1   1   2    14292.18    13960.63    292.58 o 
   2   1   2     1543.66     1867.07     31.24 o 
   3   1   2     5099.95     5364.25     60.95 o 
   4   1   2      598.03      519.27     24.64 o 
   5   1   2      205.73      217.94     19.15 o 
   6   1   2      521.74      567.71     29.01 o 
   7   1   2      125.97      133.63     21.42 o 
   8   1   2        3.61        8.40     18.58 o 
   9   1   2        2.84        8.75     19.80 o 
  10   1   2        1.92       22.44     22.44 o 
 -11   2   2      255.14      307.30     27.47 o 
 -10   2   2       27.42       69.69     18.50 o 
  -9   2   2       93.67      106.32     19.07 o 
  -8   2   2      721.47      723.04     33.93 o 
  -7   2   2     2662.47     2396.63     54.83 o 
  -6   2   2      816.63      801.49     30.57 o 
  -5   2   2      112.97      104.58     13.64 o 
  -4   2   2        1.62       37.94      8.45 o 
  -3   2   2      327.07      294.03     13.36 o 
  -2   2   2       68.43       53.08      6.91 o 
  -1   2   2    22037.33    21267.72    311.49 o 
   0   2   2     3933.22     4411.92     52.78 o 
   1   2   2      319.35      277.31     11.50 o 
   2   2   2       20.26       12.33      9.54 o 
   3   2   2    18525.35    17447.70    451.02 o 
   4   2   2      163.23      185.22     16.92 o 
   5   2   2     1283.33     1356.71     39.77 o 
   6   2   2        3.04       23.13     14.42 o 
   7   2   2      316.72      281.58     27.62 o 
   8   2   2      501.36      544.82     34.06 o 
   9   2   2      204.42      185.48     28.62 o 
  10   2   2      310.57      375.11     30.75 o 
 -11   3   2      233.53      213.12     25.03 o 
 -10   3   2      605.06      614.96     37.92 o 
  -9   3   2        8.83        6.59     16.91 o 
  -8   3   2       17.80       18.50     17.17 o 
  -7   3   2     1193.16     1016.63     37.61 o 
  -6   3   2      141.66      138.90     16.49 o 
  -5   3   2     1562.01     1581.40     32.65 o 
  -4   3   2     1972.16     1927.07     36.07 o 
  -3   3   2     7616.75     7750.13     60.56 o 
  -2   3   2       57.71       51.84      7.21 o 
  -1   3   2    32924.97    31456.35    414.26 o 
   0   3   2      413.35      503.79     36.39 o 
   1   3   2     4965.23     4978.97     43.62 o 
   2   3   2     3157.49     3391.43     41.91 o 
   3   3   2     5725.50     6448.92     66.22 o 
   4   3   2     2303.25     2356.48     46.48 o 
   5   3   2     2427.50     2219.42     51.17 o 
   6   3   2     1061.30     1062.42     40.53 o 
   7   3   2       16.44       11.94     18.31 o 
   8   3   2      221.94      249.07     26.63 o 
   9   3   2      172.79      159.40     28.64 o 
  10   3   2        0.21       21.26     21.26 o 
 -11   4   2        5.49       16.65     19.15 o 
 -10   4   2       29.13       43.77     19.86 o 
  -9   4   2        8.93       20.41     15.39 o 
  -8   4   2       79.16       96.80     18.97 o 
  -7   4   2      697.05      687.75     33.28 o 
  -6   4   2        5.99       28.16     13.16 o 
  -5   4   2      130.37      145.64     16.27 o 
  -4   4   2     1260.73     1269.61     30.51 o 
  -3   4   2     2293.95     2432.37     35.75 o 
  -2   4   2     5968.12     7197.98     53.33 o 
  -1   4   2    11257.89    11917.37    276.48 o 
   0   4   2    10718.72    11069.84   1392.51 o 
   1   4   2      174.91      210.63     11.39 o 
   2   4   2      456.18      483.10     17.44 o 
   3   4   2     4162.07     4731.26     57.59 o 
   4   4   2       87.50      116.45     13.87 o 
   5   4   2      494.06      422.87     26.55 o 
   6   4   2      188.95      181.73     22.76 o 
   7   4   2       33.73        1.35     22.50 o 
   8   4   2      378.58      417.43     32.28 o 
   9   4   2        1.96        1.49     20.85 o 
  10   4   2       17.50       28.27     20.07 o 
 -11   5   2       63.64       37.86     23.43 o 
 -10   5   2      217.87      196.54     27.19 o 
  -9   5   2        2.22       18.86     18.86 o 
  -8   5   2        0.18       10.39     15.58 o 
  -7   5   2     1832.52     1788.88     49.99 o 
  -6   5   2      727.59      680.88     30.14 o 
  -5   5   2     4647.44     3741.21     58.49 o 
  -4   5   2     8740.73     7162.48     72.29 o 
  -3   5   2    14696.49    11615.13     78.77 o 
  -2   5   2       96.85       94.58      9.27 o 
  -1   5   2    18438.94    15211.52    331.32 o 
   0   5   2      370.93      334.47     75.42 o 
   1   5   2      483.17      527.89     16.47 o 
   2   5   2      894.79      783.87     22.27 o 
   3   5   2     2111.08     2479.35     42.08 o 
   4   5   2     3108.44     3083.41     53.40 o 
   5   5   2     3519.40     3601.05     64.67 o 
   6   5   2     1826.88     1784.13     52.64 o 
   7   5   2      195.49      202.64     25.17 o 
   8   5   2      178.93      209.85     28.08 o 
   9   5   2      228.77      281.11     28.61 o 
  10   5   2        0.59       17.91     19.32 o 
 -11   6   2       13.25        4.27     20.01 o 
 -10   6   2       46.08       30.59     23.30 o 
  -9   6   2      161.77      160.40     23.76 o 
  -8   6   2      276.35      297.71     26.82 o 
  -7   6   2      700.80      677.71     33.41 o 
  -6   6   2      879.30      769.71     32.03 o 
  -5   6   2      108.80       98.48     16.59 o 
  -4   6   2     1840.01     1594.66     36.05 o 
  -3   6   2     2141.59     1712.00     33.01 o 
  -2   6   2     4036.99     4267.84     45.94 o 
  -1   6   2     1276.64      952.41     22.02 o 
   0   6   2      653.92      358.10    216.12 o 
   1   6   2        9.80       11.28      8.17 o 
   2   6   2     2507.13     2404.75     37.12 o 
   3   6   2      290.15      298.20     17.87 o 
   4   6   2        3.99        9.88     12.71 o 
   5   6   2      274.61      297.09     24.64 o 
   6   6   2     1261.49     1182.17     43.98 o 
   7   6   2      316.30      301.42     30.62 o 
   8   6   2      165.79      170.71     24.87 o 
   9   6   2       33.66       54.17     21.73 o 
  10   6   2        2.74        5.92     18.15 o 
 -11   7   2       93.07      125.52     22.02 o 
 -10   7   2        1.83       22.26     18.38 o 
  -9   7   2      220.35      251.37     26.29 o 
  -8   7   2      206.44      220.77     26.12 o 
  -7   7   2      343.62      349.38     28.55 o 
  -6   7   2     2500.40     2470.15     57.06 o 
  -5   7   2     6894.95     5782.11     76.74 o 
  -4   7   2       38.51       29.13     11.80 o 
  -3   7   2     8277.71     8243.67     58.95 o 
  -2   7   2     6436.94     7206.84     62.63 o 
  -1   7   2     6077.69     5647.21     46.92 o 
   0   7   2     1034.74      983.07    307.97 o 
   1   7   2     1295.72     1253.81     27.45 o 
   2   7   2      124.83      164.96     12.16 o 
   3   7   2       54.58       40.47     12.22 o 
   4   7   2     1010.28      943.11     32.69 o 
   5   7   2      278.38      318.29     24.02 o 
   6   7   2      612.64      682.13     32.87 o 
   7   7   2      580.90      648.29     35.13 o 
   8   7   2      338.46      330.39     31.60 o 
   9   7   2       67.04       43.22     23.83 o 
  10   7   2       10.89       28.02     18.90 o 
 -11   8   2       25.90       43.01     20.76 o 
 -10   8   2      112.47      110.02     27.22 o 
  -9   8   2      176.69      165.35     26.27 o 
  -8   8   2      298.25      317.83     29.10 o 
  -7   8   2      673.29      663.63     36.64 o 
  -6   8   2     1857.28     1766.63     50.10 o 
  -5   8   2     3372.29     2729.98     54.96 o 
  -4   8   2      844.89      750.91     26.48 o 
  -3   8   2     1007.38      883.76     25.96 o 
  -2   8   2     3129.54     3631.38     47.74 o 
  -1   8   2     5975.45     5464.06     57.60 o 
   0   8   2     3711.75     3625.09    861.53 o 
   1   8   2     4448.72     4566.30     53.23 o 
   2   8   2       55.39       28.33     10.91 o 
   3   8   2      757.33      772.86     25.26 o 
   4   8   2     1899.54     1764.44     41.64 o 
   5   8   2     1024.04     1053.20     37.66 o 
   6   8   2       18.74        9.66     19.69 o 
   7   8   2       24.01        2.68     21.49 o 
   8   8   2      167.06      154.37     26.36 o 
   9   8   2      255.59      222.58     27.67 o 
 -11   9   2        0.72        2.91     19.83 o 
 -10   9   2       97.31      145.36     23.97 o 
  -9   9   2       23.06       48.16     22.62 o 
  -8   9   2       86.59      119.63     25.19 o 
  -7   9   2      562.72      641.41     35.03 o 
  -6   9   2      143.91      165.10     21.87 o 
  -5   9   2      402.48      336.95     24.83 o 
  -4   9   2        5.02        5.78     11.19 o 
  -3   9   2      400.44      311.34     19.21 o 
  -2   9   2     1275.88     1306.07     30.65 o 
  -1   9   2     1168.95     1153.28     29.46 o 
   0   9   2      154.98      146.20     13.39 o 
   1   9   2       43.52       46.42     12.93 o 
   2   9   2      477.68      486.24     20.34 o 
   3   9   2      795.32      686.14     26.20 o 
   4   9   2       47.07       40.38     15.03 o 
   5   9   2        1.84       13.30     13.30 o 
   6   9   2       52.71       60.36     17.98 o 
   7   9   2      116.11       92.26     22.20 o 
   8   9   2       17.72       13.42     21.39 o 
   9   9   2       33.71       10.59     22.99 o 
 -10  10   2      115.03      162.04     25.58 o 
  -9  10   2      393.30      361.57     37.82 o 
  -8  10   2     1176.59     1288.62     52.89 o 
  -7  10   2     1901.12     1920.16     58.19 o 
  -6  10   2     1225.53     1104.40     42.04 o 
  -5  10   2     1173.18     1135.08     38.61 o 
  -4  10   2       38.54       34.05     12.88 o 
  -3  10   2      625.96      640.75     25.30 o 
  -2  10   2      624.99      718.56     24.57 o 
  -1  10   2     3842.13     4027.37     55.36 o 
   0  10   2     1036.82      656.37    399.40 o 
   1  10   2     4834.37     5509.47     63.38 o 
   2  10   2     1956.79     2136.66     41.84 o 
   3  10   2     2163.92     2010.27     42.49 o 
   4  10   2       79.44       80.75     16.63 o 
   5  10   2        3.87        8.16     14.55 o 
   6  10   2      160.54      218.76     24.64 o 
   7  10   2       10.75       32.92     17.37 o 
   8  10   2      190.20      205.36     26.97 o 
   9  10   2       49.29       68.49     19.16 o 
 -10  11   2       45.74       55.20     24.59 o 
  -9  11   2        6.66       11.05     24.56 o 
  -8  11   2      311.46      334.39     33.31 o 
  -7  11   2      369.25      408.89     33.56 o 
  -6  11   2     1886.13     1816.86     52.94 o 
  -5  11   2      589.45      555.94     29.78 o 
  -4  11   2      756.67      848.48     31.98 o 
  -3  11   2      457.81      395.73     22.01 o 
  -2  11   2     1715.02     1667.46     38.38 o 
  -1  11   2       16.81       13.50     13.50 o 
   0  11   2     1976.34     2145.81    169.50 o 
   1  11   2        6.11       15.44     15.44 o 
   2  11   2       10.76       14.03     14.03 o 
   3  11   2     1174.04     1133.05     34.51 o 
   4  11   2      309.47      283.28     21.73 o 
   5  11   2      170.66      174.14     18.47 o 
   6  11   2      130.99      141.46     21.42 o 
   7  11   2      337.52      337.91     29.96 o 
   8  11   2       26.45       20.90     20.90 o 
   9  11   2        0.38       19.02     19.02 o 
 -10  12   2       61.62       17.25     24.68 o 
  -9  12   2      315.50      326.74     34.11 o 
  -8  12   2      367.52      363.64     33.58 o 
  -7  12   2      608.57      645.00     38.97 o 
  -6  12   2      131.72      139.93     22.79 o 
  -5  12   2      216.70      237.60     23.90 o 
  -4  12   2        9.25       11.38     16.12 o 
  -3  12   2      132.32      180.64     17.52 o 
  -2  12   2        1.30       32.24     32.24 o 
  -1  12   2     2937.71     3216.63     54.82 o 
   0  12   2      166.43      172.26    124.49 o 
   1  12   2     1618.61     1715.64     42.46 o 
   2  12   2     1462.09     1574.10     39.25 o 
   3  12   2      391.94      357.37     24.45 o 
   4  12   2       30.20       41.01     15.92 o 
   5  12   2       71.88       46.18     19.15 o 
   6  12   2        9.09       18.99     18.99 o 
   7  12   2        5.45       17.59     20.64 o 
   8  12   2      101.15       65.80     21.74 o 
   9  12   2        0.33        4.22     16.38 o 
 -10  13   2       45.82       38.38     20.96 o 
  -9  13   2        5.71        3.25     19.55 o 
  -8  13   2      423.33      436.21     32.07 o 
  -7  13   2      661.09      606.02     36.31 o 
  -6  13   2      284.68      320.17     25.58 o 
  -5  13   2      595.15      641.32     35.02 o 
  -4  13   2     2578.40     2965.63     59.37 o 
  -3  13   2     1453.81     1537.73     41.85 o 
  -2  13   2     1645.07     1544.51     40.66 o 
  -1  13   2     2094.53     2264.60     49.57 o 
   0  13   2     2500.45     2869.25    196.15 o 
   1  13   2        1.52        9.39     14.26 o 
   2  13   2      263.02      213.42     24.18 o 
   3  13   2      553.66      497.34     26.82 o 
   4  13   2      174.67      180.10     20.14 o 
   5  13   2      585.27      522.12     32.28 o 
   6  13   2      305.17      364.70     26.96 o 
   7  13   2      169.51      241.07     24.27 o 
   8  13   2       63.79       64.25     21.74 o 
  -9  14   2       41.65       39.30     21.13 o 
  -8  14   2       56.80       23.19     22.50 o 
  -7  14   2        2.25       21.74     19.99 o 
  -6  14   2      172.83      181.00     27.10 o 
  -5  14   2        1.83        5.78     18.71 o 
  -4  14   2        0.02        4.11     19.19 o 
  -3  14   2       89.34      110.90     19.13 o 
  -2  14   2       14.54       30.31     30.31 o 
  -1  14   2        4.80       15.94     15.94 o 
   0  14   2        0.87       12.06     12.06 o 
   1  14   2      147.15      106.74     19.84 o 
   2  14   2      410.98      392.35     26.64 o 
   3  14   2        1.85       21.91     16.84 o 
   4  14   2        0.06       17.22     17.22 o 
   5  14   2        0.22        0.00     17.08 o 
   6  14   2      130.30      141.27     23.24 o 
   7  14   2       37.25       22.27     19.25 o 
   8  14   2        2.08       21.63     18.31 o 
  -9  15   2        1.38       10.88     20.43 o 
  -8  15   2       12.58       27.64     21.65 o 
  -7  15   2       22.42       26.31     21.76 o 
  -6  15   2      207.84      222.32     29.13 o 
  -5  15   2      551.75      669.69     36.63 o 
  -4  15   2      609.24      658.93     34.97 o 
  -3  15   2     1082.48     1020.33     38.33 o 
  -2  15   2      379.30      361.93     25.09 o 
  -1  15   2      548.78      599.40     29.65 o 
   0  15   2      474.31      491.46     40.59 o 
   1  15   2      121.07       98.25     18.21 o 
   2  15   2       15.36        0.00     18.28 o 
   3  15   2      730.78      796.20     33.49 o 
   4  15   2      531.29      526.71     30.94 o 
   5  15   2      406.27      375.65     28.70 o 
   6  15   2      245.26      290.44     24.58 o 
   7  15   2      297.12      244.37     29.38 o 
   8  15   2       77.86       71.73     21.42 o 
  -9  16   2      118.62      100.91     24.82 o 
  -8  16   2      169.58      208.99     31.28 o 
  -7  16   2       11.89       10.34     18.08 o 
  -6  16   2      183.88      255.05     28.43 o 
  -5  16   2      387.48      485.60     33.22 o 
  -4  16   2       76.77       94.79     22.12 o 
  -3  16   2       15.47       17.91     17.91 o 
  -2  16   2        0.88       17.62     17.62 o 
  -1  16   2       59.87       96.64     17.96 o 
   0  16   2      739.70      643.04    419.56 o 
   1  16   2     1002.65      917.57     48.23 o 
   2  16   2      664.30      512.82     18.66 o 
   3  16   2       96.87       75.48     21.23 o 
   4  16   2      625.64      533.11     31.89 o 
   5  16   2      145.20      167.58     21.58 o 
   6  16   2        8.77        9.67     19.22 o 
   7  16   2      100.01      113.02     21.95 o 
  -8  17   2       50.40       75.03     22.23 o 
  -7  17   2       39.92       49.78     21.65 o 
  -6  17   2        0.32       22.12     22.12 o 
  -5  17   2       46.43       25.62     22.18 o 
  -4  17   2      102.64      135.39     20.84 o 
  -3  17   2      349.59      370.60     27.53 o 
  -2  17   2       85.42       62.28     19.00 o 
  -1  17   2        1.48        5.93     15.74 o 
   0  17   2       96.01       85.26     16.70 o 
   1  17   2        2.08       31.68     20.54 o 
   2  17   2       35.67        0.00     23.22 o 
   3  17   2      106.33      108.75     21.19 o 
   4  17   2        6.22        7.97     20.00 o 
   5  17   2      128.66      106.42     23.11 o 
   6  17   2      190.79      200.00     22.85 o 
   7  17   2       87.45       71.93     21.90 o 
  -8  18   2      144.69      124.27     24.89 o 
  -7  18   2      196.52      149.70     26.98 o 
  -6  18   2      306.29      342.22     33.55 o 
  -5  18   2      219.31      248.29     27.71 o 
  -4  18   2       10.72       19.96     19.96 o 
  -3  18   2       37.04       33.19     17.58 o 
  -2  18   2      261.97      230.44     14.76 o 
  -1  18   2      195.73      231.86     25.16 o 
   0  18   2      377.31      441.13     22.95 o 
   1  18   2      722.66      891.02     43.55 o 
   2  18   2      338.72      346.45     31.45 o 
   3  18   2       39.23       43.57     20.01 o 
   4  18   2      419.02      426.99     30.45 o 
   5  18   2       65.72       77.86     19.80 o 
   6  18   2       35.04       15.45     18.66 o 
  -7  19   2       20.50       17.09     21.02 o 
  -6  19   2      133.08      145.93     25.38 o 
  -5  19   2       66.70       34.44     23.06 o 
  -4  19   2       60.68       74.58     21.48 o 
  -3  19   2       69.59       49.26     18.74 o 
  -2  19   2       98.49       87.18     21.95 o 
  -1  19   2       86.99       91.41     23.46 o 
   0  19   2        0.33        5.33     14.36 o 
   1  19   2        2.90       15.56     23.86 o 
   2  19   2       41.98       22.21     27.27 o 
   3  19   2        2.23        6.48     22.24 o 
   4  19   2        0.09       21.28     21.28 o 
   5  19   2        7.59       15.54     17.91 o 
   6  19   2        0.49        8.18     17.98 o 
  -6  20   2      113.24      157.95     26.99 o 
  -5  20   2       25.60       26.67     21.74 o 
  -4  20   2       22.52        7.79     18.63 o 
  -3  20   2        5.09       10.11     14.96 o 
  -2  20   2        5.06        2.53     17.71 o 
  -1  20   2       75.51       82.55     21.03 o 
   0  20   2       91.33       63.04     39.36 o 
   1  20   2      119.54      153.35     30.53 o 
   2  20   2      362.98      319.34     22.60 o 
   3  20   2      314.29      363.75     35.78 o 
   4  20   2       73.97       67.81     22.56 o 
   5  20   2        1.04        1.25     18.52 o 
  -6  21   2       43.67       36.18     21.42 o 
  -5  21   2       81.68       94.93     20.65 o 
  -4  21   2      181.99      201.75     25.71 o 
  -3  21   2      118.75      186.61     22.59 o 
  -2  21   2      202.49      237.09     24.57 o 
  -1  21   2       69.77       95.59     21.28 o 
   0  21   2        5.05        0.22     27.92 o 
   1  21   2       53.42       27.84     27.84 o 
   2  21   2       21.51       22.41     25.52 o 
   3  21   2       42.24       19.72     24.66 o 
   4  21   2      116.23       89.97     23.51 o 
  -5  22   2        6.44       18.53     18.53 o 
  -4  22   2        0.16       18.02     19.75 o 
  -3  22   2        0.23       11.56     19.91 o 
  -2  22   2        0.27        3.93     20.46 o 
  -1  22   2        0.13        2.74     16.89 o 
   0  22   2       21.79       37.57     17.76 o 
   1  22   2      108.87      170.30     30.25 o 
   2  22   2       16.80       50.02     19.51 o 
   3  22   2        4.64       15.66     22.42 o 
  -4  23   2      106.65      163.97     21.16 o 
  -3  23   2      138.95      154.04     24.62 o 
  -2  23   2      153.00      180.77     24.55 o 
  -1  23   2       45.62       16.75     20.26 o 
   0  23   2        0.65        0.43     12.76 o 
   1  23   2        6.67        3.06     20.08 o 
   2  23   2       14.64        9.10     21.86 o 
  -1  24   2       23.85       42.25     17.40 o 
   0  24   2        1.61       20.77     12.21 o 
 -12   1   3       25.31       16.05     17.67 o 
 -11   1   3       25.18       11.48     18.95 o 
 -10   1   3       12.29        2.87     16.03 o 
  -9   1   3     1434.90     1399.72     48.98 o 
  -8   1   3     3813.79     3754.55     71.94 o 
  -7   1   3     1293.57     1173.10     38.90 o 
  -6   1   3     1700.52     1784.22     41.68 o 
  -5   1   3       51.65       65.72     11.69 o 
  -4   1   3     6999.69     7938.31     65.85 o 
  -3   1   3     1244.55     1211.59     23.29 o 
  -2   1   3      752.73      789.57     17.79 o 
  -1   1   3       29.80       52.94      6.64 o 
   0   1   3     6986.09     7240.57     49.47 o 
   1   1   3     5111.89     4819.06     46.65 o 
   2   1   3      558.30      523.02     19.51 o 
   3   1   3     7049.34     7385.31     74.01 o 
   4   1   3     1049.82     1058.34     34.03 o 
   5   1   3      907.03      707.03     32.04 o 
   6   1   3       38.46       27.16     14.64 o 
   7   1   3       45.40       67.96     20.16 o 
   8   1   3        6.01        5.95     20.80 o 
   9   1   3       74.51      115.70     23.23 o 
 -12   2   3      141.55      120.66     21.00 o 
 -11   2   3      135.86      162.84     24.92 o 
 -10   2   3      211.89      179.60     23.40 o 
  -9   2   3        0.30        9.33     17.91 o 
  -8   2   3       50.97       39.55     17.49 o 
  -7   2   3       65.09       74.65     14.62 o 
  -6   2   3      113.59      115.67     15.93 o 
  -5   2   3      946.18      804.40     25.64 o 
  -4   2   3      573.94      729.28     21.17 o 
  -3   2   3      400.74      321.32     13.81 o 
  -2   2   3    15176.88    14056.66    304.37 o 
  -1   2   3       35.01       19.12      6.00 o 
   0   2   3     2305.65     2403.72     62.34 o 
   1   2   3     1884.87     1999.49     31.29 o 
   2   2   3     1218.60     1429.06     30.28 o 
   3   2   3     4097.04     4260.15     58.24 o 
   4   2   3     3086.86     2948.13     54.41 o 
   5   2   3     1883.47     1800.33     47.12 o 
   6   2   3      208.59      172.92     24.27 o 
   7   2   3     1220.77     1143.56     45.61 o 
   8   2   3      276.95      253.30     28.80 o 
   9   2   3      255.71      202.28     30.72 o 
 -12   3   3        1.30       47.82     17.31 o 
 -11   3   3       75.08       49.54     20.78 o 
 -10   3   3       27.97        0.00     20.25 o 
  -9   3   3      154.97      125.69     21.80 o 
  -8   3   3      120.41      128.67     19.61 o 
  -7   3   3      235.62      207.87     20.37 o 
  -6   3   3     1575.14     1531.43     39.49 o 
  -5   3   3       79.66       90.51     11.22 o 
  -4   3   3      737.58      845.09     23.66 o 
  -3   3   3      152.82      150.62     10.54 o 
  -2   3   3      419.07      471.02     15.09 o 
  -1   3   3     6225.58     6621.98     50.46 o 
   0   3   3     1617.31     1799.40     19.72 o 
   1   3   3      361.51      321.22     17.09 o 
   2   3   3      469.04      486.41     19.36 o 
   3   3   3     8241.01     8478.28     80.28 o 
   4   3   3        4.72       21.55     14.56 o 
   5   3   3      151.80      134.53     25.35 o 
   6   3   3      590.29      611.55     32.40 o 
   7   3   3       98.79       99.78     24.37 o 
   8   3   3       25.66       23.06     21.81 o 
   9   3   3      141.40      174.80     26.71 o 
 -11   4   3      157.26      126.48     23.20 o 
 -10   4   3      623.07      613.35     38.16 o 
  -9   4   3      272.91      256.49     26.97 o 
  -8   4   3      121.44       77.68     20.37 o 
  -7   4   3     1445.95     1317.71     41.81 o 
  -6   4   3       31.13       30.49     13.74 o 
  -5   4   3     1749.05     1609.39     36.74 o 
  -4   4   3     5287.28     5612.90     58.81 o 
  -3   4   3     9252.32     9337.26     66.80 o 
  -2   4   3     2918.58     2936.01     36.04 o 
  -1   4   3     6544.37     7118.26     56.62 o 
   0   4   3     3135.23     3192.89    131.38 o 
   1   4   3     2632.49     3054.73     39.92 o 
   2   4   3     3099.78     3311.37     45.77 o 
   3   4   3     1299.66     1290.51     34.47 o 
   4   4   3      952.50      993.40     33.17 o 
   5   4   3     4410.17     4586.11     75.85 o 
   6   4   3     1023.87      877.40     40.05 o 
   7   4   3     1465.11     1371.51     52.33 o 
   8   4   3      205.39      230.77     26.71 o 
   9   4   3      313.21      318.70     31.18 o 
 -11   5   3        3.42        1.50     19.95 o 
 -10   5   3       79.49       66.54     22.46 o 
  -9   5   3       35.17       43.29     20.37 o 
  -8   5   3       86.72       61.66     21.51 o 
  -7   5   3      475.83      451.98     26.99 o 
  -6   5   3     2066.04     1853.02     45.36 o 
  -5   5   3      588.85      665.47     25.25 o 
  -4   5   3       48.25       34.08      9.96 o 
  -3   5   3      253.39      289.39     16.05 o 
  -2   5   3      238.69      274.00     14.16 o 
  -1   5   3     1095.25     1261.21     26.22 o 
   0   5   3     1941.31     2049.29    196.44 o 
   1   5   3      448.28      450.42     17.46 o 
   2   5   3       23.75       10.83     10.51 o 
   3   5   3        0.50        2.92     11.67 o 
   4   5   3      353.44      430.13     24.56 o 
   5   5   3      167.74      163.50     24.75 o 
   6   5   3       98.24       96.32     22.79 o 
   7   5   3        5.44       13.04     21.43 o 
   8   5   3        5.55        3.16     22.26 o 
   9   5   3       59.09       92.71     23.68 o 
 -11   6   3      107.40      112.20     23.84 o 
 -10   6   3      317.85      379.79     32.72 o 
  -9   6   3      235.48      211.84     25.81 o 
  -8   6   3      638.83      582.19     32.50 o 
  -7   6   3      222.78      213.75     22.16 o 
  -6   6   3      230.96      230.34     20.73 o 
  -5   6   3     2931.06     2620.17     48.36 o 
  -4   6   3     1010.11     1034.36     28.25 o 
  -3   6   3    12137.43    13252.11     86.67 o 
  -2   6   3    12621.45    14233.73     87.45 o 
  -1   6   3     4351.06     4498.00     50.77 o 
   0   6   3      143.80      188.48     19.60 o 
   1   6   3        3.18        7.82      9.62 o 
   2   6   3      624.81      684.79     23.45 o 
   3   6   3       19.46       18.83     11.66 o 
   4   6   3      759.36      768.40     31.09 o 
   5   6   3     1616.03     1736.81     50.19 o 
   6   6   3       70.37       96.96     21.82 o 
   7   6   3      672.75      675.07     38.71 o 
   8   6   3      393.34      325.83     32.45 o 
   9   6   3      220.31      222.61     30.16 o 
 -11   7   3       31.14       28.58     21.21 o 
 -10   7   3      134.24      138.43     25.59 o 
  -9   7   3       61.03       59.45     23.17 o 
  -8   7   3      436.29      393.69     30.89 o 
  -7   7   3     1846.32     1752.65     51.08 o 
  -6   7   3     3871.73     3273.23     61.39 o 
  -5   7   3      935.47      844.49     30.16 o 
  -4   7   3      153.14      123.10     12.92 o 
  -3   7   3        0.11       12.02     12.02 o 
  -2   7   3      544.28      653.65     22.44 o 
  -1   7   3     1256.10     1333.95     30.39 o 
   0   7   3     1041.19     1013.05    152.55 o 
   1   7   3     3270.64     3393.02     47.39 o 
   2   7   3     1154.35     1164.65     30.06 o 
   3   7   3     1084.15     1157.82     34.07 o 
   4   7   3      799.54      867.88     33.60 o 
   5   7   3      278.25      284.15     26.22 o 
   6   7   3      113.48      141.39     23.50 o 
   7   7   3       18.31       26.22     22.63 o 
   8   7   3       81.72      116.73     22.97 o 
   9   7   3       59.10       20.32     21.96 o 
 -11   8   3        4.54       20.14     20.14 o 
 -10   8   3      384.94      429.77     34.85 o 
  -9   8   3       54.85       59.28     22.48 o 
  -8   8   3      137.87      153.45     24.37 o 
  -7   8   3       88.32       72.34     20.81 o 
  -6   8   3      230.79      231.70     23.41 o 
  -5   8   3     3262.51     2577.34     50.19 o 
  -4   8   3      282.05      207.10     15.40 o 
  -3   8   3     2355.90     2294.48     41.15 o 
  -2   8   3     1263.01     1408.10     31.92 o 
  -1   8   3     6330.76     5156.57     60.08 o 
   0   8   3       51.55       41.74      7.43 o 
   1   8   3       75.12       74.07     14.49 o 
   2   8   3      680.31      648.95     24.47 o 
   3   8   3      846.51      975.63     31.24 o 
   4   8   3        1.19       15.08     16.07 o 
   5   8   3       53.24       23.39     21.83 o 
   6   8   3       50.33       40.25     19.69 o 
   7   8   3        1.79        7.35     20.82 o 
   8   8   3        4.78       26.29     19.71 o 
   9   8   3       61.75       64.55     19.24 o 
 -11   9   3       19.50       39.28     20.70 o 
 -10   9   3       67.55       42.09     24.66 o 
  -9   9   3      556.57      657.33     37.23 o 
  -8   9   3     1039.09     1003.37     44.23 o 
  -7   9   3      370.67      447.35     29.56 o 
  -6   9   3     2675.59     2066.66     50.86 o 
  -5   9   3      742.88      606.68     26.95 o 
  -4   9   3      537.71      379.82     20.40 o 
  -3   9   3      613.52      600.14     23.44 o 
  -2   9   3      567.64      500.80     21.14 o 
  -1   9   3      614.25      440.16     19.59 o 
   0   9   3     3396.09     2937.52    824.43 o 
   1   9   3     6499.69     7198.72     73.70 o 
   2   9   3     2183.17     2112.63     42.88 o 
   3   9   3     2157.43     2134.02     46.74 o 
   4   9   3     2363.64     2271.70     52.11 o 
   5   9   3      844.30      895.80     37.00 o 
   6   9   3        1.64        9.12     18.58 o 
   7   9   3      168.22      164.17     25.78 o 
   8   9   3        8.66        6.19     19.06 o 
   9   9   3       84.58      111.73     21.01 o 
 -11  10   3      125.12      118.89     26.90 o 
 -10  10   3        9.33       23.59     21.33 o 
  -9  10   3       17.54       29.59     20.61 o 
  -8  10   3      293.02      352.35     33.18 o 
  -7  10   3      647.55      603.05     35.47 o 
  -6  10   3        2.88        1.10     17.31 o 
  -5  10   3       76.95       65.86     13.25 o 
  -4  10   3       55.70       37.43     12.75 o 
  -3  10   3      150.72      104.38     14.91 o 
  -2  10   3     2434.19     2265.57     34.64 o 
  -1  10   3      238.35      137.21     13.38 o 
   0  10   3      314.83      254.99     59.11 o 
   1  10   3      100.18      116.94     18.37 o 
   2  10   3       74.85       75.86     16.96 o 
   3  10   3      265.14      257.80     22.16 o 
   4  10   3       92.37      106.78     18.27 o 
   5  10   3       24.76       22.85     18.11 o 
   6  10   3       59.86       49.59     21.79 o 
   7  10   3       86.96      104.08     22.43 o 
   8  10   3      172.06      169.66     25.05 o 
 -10  11   3       80.30      132.13     25.57 o 
  -9  11   3      173.19      174.39     30.70 o 
  -8  11   3      480.71      509.71     34.51 o 
  -7  11   3      498.21      537.80     33.34 o 
  -6  11   3     1072.49      788.22     35.89 o 
  -5  11   3        2.85       27.93     12.41 o 
  -4  11   3      675.92      501.57     25.91 o 
  -3  11   3        3.39        8.21     11.90 o 
  -2  11   3      410.52      411.54     22.41 o 
  -1  11   3     2524.24     1847.50     42.44 o 
   0  11   3      838.16      700.52    178.10 o 
   1  11   3     2231.69     2448.25     49.91 o 
   2  11   3     1314.47     1390.12     39.57 o 
   3  11   3     4311.06     4395.73     66.48 o 
   4  11   3       88.03       68.48     18.20 o 
   5  11   3       19.00       33.42     17.42 o 
   6  11   3       83.24       66.81     21.36 o 
   7  11   3       18.07       31.60     19.81 o 
   8  11   3       53.32       44.62     22.17 o 
 -10  12   3       82.54      123.56     23.30 o 
  -9  12   3      151.94      158.02     28.27 o 
  -8  12   3       11.01        0.00     22.19 o 
  -7  12   3      214.05      203.91     25.60 o 
  -6  12   3     1291.74     1163.66     42.36 o 
  -5  12   3      633.40      544.80     28.49 o 
  -4  12   3     4019.48     3775.95     65.06 o 
  -3  12   3     1292.47     1283.49     37.53 o 
  -2  12   3     1851.27     1609.66     41.68 o 
  -1  12   3     1093.46      879.73     32.73 o 
   0  12   3     2353.92     1596.56    932.89 o 
   1  12   3       91.70      126.37     20.29 o 
   2  12   3      514.28      537.73     28.81 o 
   3  12   3      811.16      895.48     36.74 o 
   4  12   3       33.06       26.08     17.58 o 
   5  12   3      157.31      169.81     23.53 o 
   6  12   3      322.25      301.34     30.78 o 
   7  12   3      132.40      140.46     23.46 o 
   8  12   3       70.26       56.71     20.34 o 
 -10  13   3       10.53        6.31     22.44 o 
  -9  13   3       45.40       39.43     24.31 o 
  -8  13   3      133.92      126.65     24.15 o 
  -7  13   3       13.48       11.09     21.12 o 
  -6  13   3      129.28       71.58     23.05 o 
  -5  13   3        6.44       20.91     14.50 o 
  -4  13   3      657.51      626.36     34.93 o 
  -3  13   3       79.28       83.18     19.42 o 
  -2  13   3       30.47       32.72     15.93 o 
  -1  13   3        0.52        2.03     13.98 o 
   0  13   3      163.16      144.27     16.15 o 
   1  13   3     1760.09     2116.14     50.78 o 
   2  13   3       69.21       86.22     19.12 o 
   3  13   3       33.02       43.35     18.31 o 
   4  13   3      292.84      256.02     27.33 o 
   5  13   3       40.38       51.28     18.98 o 
   6  13   3       12.06       32.71     21.42 o 
   7  13   3       36.56       39.23     20.76 o 
   8  13   3        0.05       14.20     20.07 o 
  -9  14   3       20.72       22.04     21.88 o 
  -8  14   3       61.75       74.38     20.49 o 
  -7  14   3      249.36      188.81     24.67 o 
  -6  14   3      404.46      376.75     29.04 o 
  -5  14   3      254.18      263.94     25.63 o 
  -4  14   3     3087.51     3265.39     65.60 o 
  -3  14   3     1465.46     1610.70     46.07 o 
  -2  14   3     1314.54     1398.92     42.79 o 
  -1  14   3     1645.92     1776.59     47.76 o 
   0  14   3     2243.89     1601.25    968.78 o 
   1  14   3      124.31      118.36     20.79 o 
   2  14   3       54.77       95.34     17.40 o 
   3  14   3      145.05      147.12     22.66 o 
   4  14   3       34.53       24.78     20.06 o 
   5  14   3      689.10      706.12     37.35 o 
   6  14   3      340.21      338.28     30.96 o 
   7  14   3      175.64      172.05     26.46 o 
  -9  15   3        1.92        4.64     19.62 o 
  -8  15   3        5.69        6.13     18.56 o 
  -7  15   3        0.91       19.76     19.76 o 
  -6  15   3        5.94        5.31     18.92 o 
  -5  15   3        2.88       12.13     19.17 o 
  -4  15   3      230.32      221.11     29.66 o 
  -3  15   3       15.08       23.41     23.41 o 
  -2  15   3       99.02      110.62     24.01 o 
  -1  15   3      260.55      294.03     25.27 o 
   0  15   3      134.41      150.89     16.68 o 
   1  15   3       63.51       92.30     20.79 o 
   2  15   3      479.40      516.59     31.19 o 
   3  15   3       85.63       85.56     20.12 o 
   4  15   3      264.96      261.19     25.82 o 
   5  15   3       91.39      105.12     23.32 o 
   6  15   3       35.65       23.61     21.03 o 
   7  15   3        1.16       23.28     23.28 o 
  -9  16   3        0.26       15.26     20.06 o 
  -8  16   3       15.30        4.63     20.95 o 
  -7  16   3       35.43       40.69     21.30 o 
  -6  16   3      123.26      117.56     24.38 o 
  -5  16   3      236.06      265.32     27.16 o 
  -4  16   3      410.01      348.35     29.44 o 
  -3  16   3      260.94      282.89     26.51 o 
  -2  16   3     1322.37     1399.92     47.31 o 
  -1  16   3       55.11       54.02     17.83 o 
   0  16   3        5.65       36.08     11.81 o 
   1  16   3      122.12      114.31     25.20 o 
   2  16   3      167.87      153.45     26.41 o 
   3  16   3      125.82      138.05     23.25 o 
   4  16   3       11.60       45.10     18.44 o 
   5  16   3       88.92       84.37     23.32 o 
   6  16   3      121.73      114.71     26.05 o 
   7  16   3      275.70      242.80     28.86 o 
  -8  17   3      148.29      138.64     27.14 o 
  -7  17   3      203.86      192.76     24.86 o 
  -6  17   3      174.67      183.46     25.78 o 
  -5  17   3       49.98       60.87     19.46 o 
  -4  17   3        2.01        4.90     17.24 o 
  -3  17   3       41.04       23.08     23.08 o 
  -2  17   3       79.02       37.38     23.21 o 
  -1  17   3        2.14        1.26     15.11 o 
   0  17   3      159.91      167.25     17.79 o 
   1  17   3      447.95      533.37     36.50 o 
   2  17   3      444.20      456.49     35.04 o 
   3  17   3      116.18       85.91     24.74 o 
   4  17   3      235.80      261.09     28.70 o 
   5  17   3      197.00      162.47     25.64 o 
   6  17   3        9.71       23.25     18.17 o 
  -8  18   3       26.19       20.67     20.94 o 
  -7  18   3        9.26       16.04     22.17 o 
  -6  18   3       47.94       11.27     25.22 o 
  -5  18   3       12.81       21.31     18.87 o 
  -4  18   3        0.93        1.24     17.46 o 
  -3  18   3      150.17      119.79     23.30 o 
  -2  18   3       96.65      116.43     21.98 o 
  -1  18   3        0.03       15.05     17.35 o 
   0  18   3      165.20      100.26    100.93 o 
   1  18   3        6.56       24.80     24.80 o 
   2  18   3        8.73        9.68     23.71 o 
   3  18   3        8.83       45.79     21.07 o 
   4  18   3       31.94       28.86     24.40 o 
   5  18   3       45.91       27.14     21.39 o 
   6  18   3        6.55        3.85     18.89 o 
  -7  19   3      107.62      128.20     24.71 o 
  -6  19   3      328.08      377.69     31.61 o 
  -5  19   3      106.18       86.54     19.77 o 
  -4  19   3       41.87       27.73     22.33 o 
  -3  19   3        4.37       20.82     20.82 o 
  -2  19   3       36.59        2.79     22.60 o 
  -1  19   3      236.24      276.98     27.32 o 
   0  19   3      570.35      664.61     29.24 o 
   1  19   3      197.05      243.09     30.91 o 
   2  19   3       39.50       63.04     24.92 o 
   3  19   3      166.31      146.11     25.89 o 
   4  19   3      112.03      121.30     27.05 o 
   5  19   3       13.04       41.69     18.40 o 
  -7  20   3        6.20       20.93     20.93 o 
  -6  20   3       23.43       69.72     22.25 o 
  -5  20   3       93.67       95.59     21.07 o 
  -4  20   3      240.76      274.68     30.95 o 
  -3  20   3      357.83      370.48     30.91 o 
  -2  20   3      297.63      350.96     30.73 o 
  -1  20   3      179.18      167.96     25.45 o 
   0  20   3       62.84       22.26     16.88 o 
   1  20   3        0.45       25.68     25.68 o 
   2  20   3      143.36      117.02     30.51 o 
   3  20   3       44.77       73.89     24.97 o 
   4  20   3        4.10       16.43     20.24 o 
  -6  21   3      100.70      114.90     22.70 o 
  -5  21   3        4.47       23.00     23.00 o 
  -4  21   3        7.52       22.15     22.15 o 
  -3  21   3        4.83       18.20     18.20 o 
  -2  21   3       16.10       11.39     22.00 o 
  -1  21   3       15.62       23.43     23.43 o 
   0  21   3       94.66      145.74     35.22 o 
   1  21   3       36.40       78.01     25.07 o 
   2  21   3       29.39       12.47     23.55 o 
   3  21   3       81.80      106.39     24.79 o 
   4  21   3        3.82        1.38     19.94 o 
  -5  22   3       38.29        5.36     20.85 o 
  -4  22   3      155.97      137.41     19.48 o 
  -3  22   3      104.33      145.91     21.75 o 
  -2  22   3      106.19      146.42     25.38 o 
  -1  22   3      128.72      114.96     25.06 o 
   0  22   3       33.01       67.34     17.03 o 
   1  22   3       20.52        7.99     24.14 o 
   2  22   3       12.60        4.75     22.86 o 
   3  22   3        2.22       37.00     18.96 o 
  -3  23   3        0.16        4.02     19.18 o 
  -2  23   3        4.70        8.55     19.63 o 
  -1  23   3       20.28       43.32     19.68 o 
   0  23   3        0.04        6.32     14.08 o 
   1  23   3       68.40       84.20     25.77 o 
 -12   0   4       31.55       34.29     17.87 o 
 -11   0   4        1.65       17.73     18.19 o 
 -10   0   4      261.57      213.49     25.05 o 
  -9   0   4      801.19      788.58     37.32 o 
  -8   0   4     6350.99     6352.74     90.13 o 
  -7   0   4     1915.83     2105.08     49.66 o 
  -6   0   4      648.23      591.84     24.32 o 
  -5   0   4     3371.00     3610.63     49.98 o 
  -4   0   4     4766.69     4881.98     52.48 o 
  -3   0   4      563.33      541.95     16.89 o 
  -2   0   4      946.33      928.03     20.79 o 
  -1   0   4      728.98      835.26     18.87 o 
   0   0   4      603.51      601.13     18.82 o 
   1   0   4     1718.56     1433.88     29.59 o 
   2   0   4     9750.03     9891.29     82.22 o 
   3   0   4      354.05      306.59     20.77 o 
   4   0   4      608.80      571.65     28.64 o 
   5   0   4      184.03      122.51     21.56 o 
   6   0   4      128.05      122.67     19.87 o 
   7   0   4      127.51      136.60     24.55 o 
   8   0   4       18.87       15.57     19.75 o 
   9   0   4      244.43      253.03     27.74 o 
 -12   1   4       56.68       30.26     18.57 o 
 -11   1   4       48.46       38.84     19.89 o 
 -10   1   4       79.13       64.93     19.79 o 
  -9   1   4       13.76       11.81     18.18 o 
  -8   1   4       36.54       80.83     20.16 o 
  -7   1   4       51.44       54.64     15.23 o 
  -6   1   4      308.28      387.45     21.04 o 
  -5   1   4     2478.52     2461.56     41.95 o 
  -4   1   4       59.34       47.05      9.26 o 
  -3   1   4      550.97      598.20     17.69 o 
  -2   1   4     1237.73     1125.02     23.26 o 
  -1   1   4      278.30      280.60     12.29 o 
   0   1   4      521.27      551.28     12.05 o 
   1   1   4      234.05      212.80     14.17 o 
   2   1   4     5106.85     5288.14     61.25 o 
   3   1   4      345.72      394.88     21.22 o 
   4   1   4      332.93      343.58     23.22 o 
   5   1   4       48.50       50.29     17.21 o 
   6   1   4       21.59       10.94     18.24 o 
   7   1   4      103.30      149.54     23.45 o 
   8   1   4      133.77       98.25     24.99 o 
   9   1   4       31.42       34.35     20.04 o 
 -12   2   4        0.07       24.72     17.02 o 
 -11   2   4       28.16       43.75     19.18 o 
 -10   2   4      326.61      344.99     29.79 o 
  -9   2   4      736.53      656.46     38.11 o 
  -8   2   4     1915.14     1946.84     52.37 o 
  -7   2   4      879.02      904.39     33.42 o 
  -6   2   4     1825.35     1661.19     39.37 o 
  -5   2   4       93.11       81.49     11.43 o 
  -4   2   4     1248.33     1329.96     28.95 o 
  -3   2   4      278.54      319.66     14.45 o 
  -2   2   4      268.00      229.97     12.49 o 
  -1   2   4      883.85      799.33     19.69 o 
   0   2   4       30.13       22.32      5.47 o 
   1   2   4      388.90      344.16     16.20 o 
   2   2   4     6837.42     7307.04     72.27 o 
   3   2   4      891.83      777.73     28.69 o 
   4   2   4      611.31      607.49     30.22 o 
   5   2   4        1.81        6.00     16.48 o 
   6   2   4       19.65        9.65     18.34 o 
   7   2   4       28.93       30.68     20.64 o 
   8   2   4        5.88       12.85     19.36 o 
   9   2   4       90.81       56.70     26.12 o 
 -12   3   4      370.70      407.41     33.39 o 
 -11   3   4      214.36      211.53     29.22 o 
 -10   3   4      468.49      407.51     32.31 o 
  -9   3   4      592.47      498.67     32.71 o 
  -8   3   4       75.38       78.07     18.96 o 
  -7   3   4       26.48        1.09     14.41 o 
  -6   3   4      450.98      387.65     21.57 o 
  -5   3   4       76.54       62.76     11.66 o 
  -4   3   4     4296.88     4267.28     51.40 o 
  -3   3   4     8346.04     8157.50     65.93 o 
  -2   3   4     6198.82     6010.70     54.68 o 
  -1   3   4      911.07      871.01     21.48 o 
   0   3   4     4792.13     4467.35     33.81 o 
   1   3   4     2969.60     2894.53     42.61 o 
   2   3   4      388.03      388.61     21.04 o 
   3   3   4     1403.96     1455.35     38.77 o 
   4   3   4       12.51        8.28     16.00 o 
   5   3   4      390.02      460.37     30.09 o 
   6   3   4      528.86      503.31     34.69 o 
   7   3   4      575.80      615.45     38.50 o 
   8   3   4      209.16      182.74     27.77 o 
   9   3   4      193.79      167.97     27.60 o 
 -12   4   4        0.01       13.20     21.54 o 
 -11   4   4        0.25       27.60     17.61 o 
 -10   4   4      128.99      151.93     23.57 o 
  -9   4   4       16.52       32.74     18.10 o 
  -8   4   4        0.42       11.98     16.04 o 
  -7   4   4      253.65      290.04     22.39 o 
  -6   4   4      195.56      232.81     16.62 o 
  -5   4   4       23.21       36.78     10.89 o 
  -4   4   4       61.69       78.37     11.49 o 
  -3   4   4     2039.66     2359.03     37.93 o 
  -2   4   4     1052.35     1273.90     27.76 o 
  -1   4   4     1224.37     1401.50     28.17 o 
   0   4   4        0.41       20.29     10.31 o 
   1   4   4      343.88      394.19     18.59 o 
   2   4   4      766.42      850.53     27.32 o 
   3   4   4      312.85      337.10     21.61 o 
   4   4   4       60.29       50.79     18.73 o 
   5   4   4       20.19       35.47     17.92 o 
   6   4   4      263.54      244.74     28.87 o 
   7   4   4      231.31      232.80     29.21 o 
   8   4   4       14.60       56.93     22.16 o 
   9   4   4       44.45       55.51     23.55 o 
 -11   5   4      359.78      311.06     30.48 o 
 -10   5   4      134.09      119.20     25.62 o 
  -9   5   4      352.07      383.71     29.61 o 
  -8   5   4      391.34      409.31     28.41 o 
  -7   5   4        0.12       29.45     12.83 o 
  -6   5   4       61.14       47.52     14.22 o 
  -5   5   4       86.97       92.44     13.39 o 
  -4   5   4     8280.02     8343.13     73.56 o 
  -3   5   4    12529.22    13209.94     87.26 o 
  -2   5   4    28564.54    26801.46    519.64 o 
  -1   5   4     2224.21     2577.70     39.83 o 
   0   5   4     7927.68     7481.45    223.33 o 
   1   5   4      640.96      643.63     22.21 o 
   2   5   4      111.13      155.54     15.13 o 
   3   5   4       31.59       38.22     14.59 o 
   4   5   4        1.41        3.10     14.92 o 
   5   5   4     1317.11     1266.40     49.00 o 
   6   5   4      164.35      214.78     26.42 o 
   7   5   4     1096.45     1030.67     49.34 o 
   8   5   4      713.23      655.26     41.26 o 
   9   5   4      297.08      232.41     31.62 o 
 -11   6   4        0.12        3.13     20.04 o 
 -10   6   4      173.29      152.82     24.98 o 
  -9   6   4        1.15        9.84     17.69 o 
  -8   6   4       19.17       22.67     15.48 o 
  -7   6   4     2031.34     2034.33     52.23 o 
  -6   6   4     2561.20     2293.85     49.66 o 
  -5   6   4     1015.80     1193.40     33.14 o 
  -4   6   4        1.80       13.95     11.39 o 
  -3   6   4     1682.38     1787.64     35.79 o 
  -2   6   4      870.26      740.02     27.88 o 
  -1   6   4      105.03       81.97     12.31 o 
   0   6   4     2147.16     2112.71     93.76 o 
   1   6   4       23.10       14.11     11.15 o 
   2   6   4      116.98      115.66     15.80 o 
   3   6   4     1617.92     1680.09     42.95 o 
   4   6   4      630.98      611.41     30.29 o 
   5   6   4      119.85      105.16     24.68 o 
   6   6   4       87.69       92.17     21.70 o 
   7   6   4       32.17       40.44     25.33 o 
   8   6   4       74.55       87.65     26.12 o 
 -11   7   4       94.19       98.70     23.51 o 
 -10   7   4      172.01      201.07     28.58 o 
  -9   7   4      178.61      142.92     23.25 o 
  -8   7   4        0.43       15.45     16.19 o 
  -7   7   4       51.91       37.94     17.35 o 
  -6   7   4       28.78       42.75     14.08 o 
  -5   7   4     1535.14     1613.59     39.20 o 
  -4   7   4     1606.53     1675.84     37.48 o 
  -3   7   4       54.22       37.15     13.28 o 
  -2   7   4    17756.64    19485.00    115.87 o 
  -1   7   4     1601.88     1683.03     36.62 o 
   0   7   4     1625.41     1780.61    138.29 o 
   1   7   4      227.65      270.08     19.66 o 
   2   7   4     1830.48     1763.48     40.83 o 
   3   7   4      226.69      233.56     21.95 o 
   4   7   4      431.93      438.06     28.79 o 
   5   7   4     1369.66     1461.86     49.38 o 
   6   7   4        3.20       48.28     16.52 o 
   7   7   4      552.69      524.68     38.68 o 
   8   7   4      103.68      162.87     25.83 o 
 -11   8   4       18.80       14.15     18.25 o 
 -10   8   4      198.91      139.28     27.41 o 
  -9   8   4      309.72      337.15     29.40 o 
  -8   8   4      717.97      583.38     34.09 o 
  -7   8   4      185.25      200.29     22.56 o 
  -6   8   4      829.32      618.53     28.55 o 
  -5   8   4     1098.69     1190.06     35.81 o 
  -4   8   4     1355.35     1266.41     34.19 o 
  -3   8   4      114.66      103.23     14.67 o 
  -2   8   4       34.46       30.27     14.33 o 
  -1   8   4      104.48      114.31     15.68 o 
   0   8   4      833.42      793.72     82.42 o 
   1   8   4     3054.40     3065.11     51.88 o 
   2   8   4     3187.02     3269.94     56.18 o 
   3   8   4      499.50      509.81     28.41 o 
   4   8   4      392.31      416.89     27.85 o 
   5   8   4      472.38      493.04     33.61 o 
   6   8   4       31.65        5.67     21.43 o 
   7   8   4       35.05        9.24     24.65 o 
   8   8   4        0.55        7.99     20.20 o 
 -11   9   4       15.22        6.24     19.19 o 
 -10   9   4        0.22        4.69     19.96 o 
  -9   9   4      125.41       67.54     25.02 o 
  -8   9   4      250.07      294.63     27.54 o 
  -7   9   4       18.15       20.40     17.15 o 
  -6   9   4       14.96       29.18     15.55 o 
  -5   9   4       38.00       14.53     14.20 o 
  -4   9   4      231.10      292.39     18.93 o 
  -3   9   4        4.10       16.57     11.39 o 
  -2   9   4      552.35      507.83     24.07 o 
  -1   9   4     3100.36     3133.42     53.91 o 
   0   9   4      308.27      289.40     27.89 o 
   1   9   4      657.86      729.26     29.73 o 
   2   9   4      151.90      192.34     21.84 o 
   3   9   4      538.24      519.20     27.93 o 
   4   9   4       54.21       33.00     20.44 o 
   5   9   4      266.59      277.38     29.19 o 
   6   9   4       95.11       62.70     23.59 o 
   7   9   4       20.35       15.44     21.41 o 
   8   9   4       36.46       18.88     19.33 o 
 -11  10   4       15.03       34.40     19.37 o 
 -10  10   4      115.56      137.04     23.20 o 
  -9  10   4      148.27      156.00     25.06 o 
  -8  10   4      710.95      708.15     38.61 o 
  -7  10   4      865.81      843.86     39.66 o 
  -6  10   4     1421.05     1155.36     40.08 o 
  -5  10   4      107.38      146.27     17.97 o 
  -4  10   4      420.13      356.65     23.79 o 
  -3  10   4        3.02        8.53     12.36 o 
  -2  10   4       13.02       13.86     11.68 o 
  -1  10   4     1809.54     1563.29     40.49 o 
   0  10   4     3917.01     3717.49    880.11 o 
   1  10   4     2358.20     2331.86     50.52 o 
   2  10   4     2254.30     2382.81     52.07 o 
   3  10   4     1330.29     1264.43     42.30 o 
   4  10   4     1229.51     1362.48     45.41 o 
   5  10   4      384.73      376.49     31.49 o 
   6  10   4       30.94       52.79     21.88 o 
   7  10   4        0.42       36.68     17.62 o 
   8  10   4        0.73       35.61     19.25 o 
 -10  11   4       60.70       78.49     20.87 o 
  -9  11   4       13.80       18.75     20.82 o 
  -8  11   4        1.80       10.01     19.65 o 
  -7  11   4      352.06      248.68     28.24 o 
  -6  11   4       15.37       41.11     16.48 o 
  -5  11   4     1509.55     1294.06     39.88 o 
  -4  11   4     2334.54     2507.36     52.94 o 
  -3  11   4     1528.91     1743.08     43.43 o 
  -2  11   4     1994.43     1685.28     42.76 o 
  -1  11   4     2337.03     1874.29     45.91 o 
   0  11   4       57.14       69.68     12.53 o 
   1  11   4      465.51      489.94     28.67 o 
   2  11   4        0.11       11.71     20.78 o 
   3  11   4        8.26       61.79     19.20 o 
   4  11   4       98.75       93.88     21.37 o 
   5  11   4       13.05        7.83     21.06 o 
   6  11   4      517.99      424.38     33.79 o 
   7  11   4      139.75      148.46     26.93 o 
   8  11   4       81.56       87.62     21.77 o 
 -10  12   4       69.90       60.79     25.50 o 
  -9  12   4       36.17       48.76     19.64 o 
  -8  12   4      351.36      289.05     28.75 o 
  -7  12   4      111.92      123.61     21.56 o 
  -6  12   4      558.94      444.02     29.80 o 
  -5  12   4       80.09       54.94     20.18 o 
  -4  12   4      361.93      387.33     28.44 o 
  -3  12   4        8.63       36.59     13.90 o 
  -2  12   4        1.00       17.14     12.36 o 
  -1  12   4       36.80       29.93     12.32 o 
   0  12   4      380.29      264.83     48.48 o 
   1  12   4      722.50      828.67     35.07 o 
   2  12   4     2007.36     2253.90     55.09 o 
   3  12   4     1111.55     1101.92     41.36 o 
   4  12   4      401.51      408.63     30.14 o 
   5  12   4       15.08       18.46     20.53 o 
   6  12   4      107.24      124.36     27.00 o 
   7  12   4        4.29       16.47     21.33 o 
 -10  13   4       43.89       57.18     22.69 o 
  -9  13   4      311.72      321.96     31.83 o 
  -8  13   4       68.62       55.31     22.60 o 
  -7  13   4       66.60       93.17     21.05 o 
  -6  13   4       80.26       60.78     18.62 o 
  -5  13   4      267.59      186.44     22.82 o 
  -4  13   4     1733.08     1611.22     39.54 o 
  -3  13   4     2744.23     2644.69     44.42 o 
  -2  13   4      896.43      631.12     29.75 o 
  -1  13   4     1073.68      746.99     32.17 o 
   0  13   4     3133.03     2919.07    868.76 o 
   1  13   4      736.70      846.02     38.03 o 
   2  13   4      253.38      248.70     29.58 o 
   3  13   4       51.61       23.16     20.91 o 
   4  13   4      167.77      162.97     23.43 o 
   5  13   4      232.89      324.44     28.04 o 
   6  13   4      463.51      510.96     35.90 o 
   7  13   4      163.20      168.88     27.71 o 
 -10  14   4        5.99        3.13     20.75 o 
  -9  14   4       32.89        3.16     21.97 o 
  -8  14   4        4.36       19.65     20.64 o 
  -7  14   4       86.34       46.51     20.47 o 
  -6  14   4      102.95       85.14     19.22 o 
  -5  14   4      532.76      388.74     29.23 o 
  -4  14   4     1129.96     1348.06     45.92 o 
  -3  14   4       12.05       14.80     14.98 o 
  -2  14   4        3.37       16.63     16.63 o 
  -1  14   4       55.17       13.16     16.02 o 
   0  14   4      110.54      106.72     31.51 o 
   1  14   4       24.82       43.33     20.59 o 
   2  14   4      213.13      239.36     27.12 o 
   3  14   4      236.89      220.73     27.33 o 
   4  14   4        0.39       42.21     17.22 o 
   5  14   4       58.71       78.67     22.01 o 
   6  14   4       23.66       19.89     24.21 o 
   7  14   4       10.26       54.64     19.45 o 
  -9  15   4      113.80       83.11     27.20 o 
  -8  15   4       11.98       13.84     21.08 o 
  -7  15   4        5.27        7.26     21.61 o 
  -6  15   4      125.42      141.78     22.39 o 
  -5  15   4      487.80      397.35     30.93 o 
  -4  15   4      213.78      218.17     23.68 o 
  -3  15   4      124.82      132.16     19.83 o 
  -2  15   4     1347.22     1105.53     42.88 o 
  -1  15   4      536.51      442.13     28.76 o 
   0  15   4      104.97       96.86     27.91 o 
   1  15   4       91.45       85.10     22.37 o 
   2  15   4        0.52       20.31     20.31 o 
   3  15   4       65.49       80.91     22.31 o 
   4  15   4       52.60       42.21     21.26 o 
   5  15   4       70.19       49.45     26.04 o 
   6  15   4      173.64      156.96     30.15 o 
  -9  16   4       97.45       68.04     23.20 o 
  -8  16   4       72.95       53.59     21.16 o 
  -7  16   4      234.99      212.34     26.88 o 
  -6  16   4        9.42        1.46     19.14 o 
  -5  16   4        2.36       22.13     22.13 o 
  -4  16   4       71.35       91.23     19.92 o 
  -3  16   4      135.98      124.45     18.97 o 
  -2  16   4      486.47      499.27     33.61 o 
  -1  16   4       37.45        9.47     18.18 o 
   0  16   4        2.32        8.18     16.59 o 
   1  16   4       84.75       61.83     24.80 o 
   2  16   4      552.47      520.24     35.76 o 
   3  16   4      252.31      261.50     29.41 o 
   4  16   4       56.79       69.46     22.70 o 
   5  16   4      145.02      105.60     25.90 o 
   6  16   4       26.13        2.75     20.42 o 
  -8  17   4        0.10       12.20     19.25 o 
  -7  17   4        4.19        4.47     22.80 o 
  -6  17   4        2.98        5.68     20.35 o 
  -5  17   4      102.30       93.40     23.28 o 
  -4  17   4      116.69      129.82     22.74 o 
  -3  17   4        0.90       17.86     17.86 o 
  -2  17   4       42.23       42.74     18.58 o 
  -1  17   4        1.04       21.35     16.67 o 
   0  17   4       44.79       64.67     27.02 o 
   1  17   4        2.57       16.01     20.73 o 
   2  17   4        0.24       26.10     26.10 o 
   3  17   4        8.60        8.40     23.93 o 
   4  17   4       35.60       44.90     22.82 o 
   5  17   4        3.00       19.63     22.36 o 
  -8  18   4      126.05      117.13     24.09 o 
  -7  18   4      289.48      336.56     31.17 o 
  -6  18   4      172.17      140.69     27.38 o 
  -5  18   4      203.48      225.61     29.95 o 
  -4  18   4       90.13       56.35     21.57 o 
  -3  18   4       96.29      165.39     21.20 o 
  -2  18   4        7.99       24.42     15.21 o 
  -1  18   4      219.59      213.46     26.87 o 
   0  18   4      931.37      723.32    459.81 o 
   1  18   4      416.42      492.04     38.88 o 
   2  18   4      252.61      245.90     31.43 o 
   3  18   4      173.69      190.09     29.19 o 
   4  18   4      162.67      186.11     28.37 o 
   5  18   4       47.37       32.20     24.63 o 
  -7  19   4        3.34       23.05     23.05 o 
  -6  19   4        1.81        1.45     22.66 o 
  -5  19   4       30.31        7.06     19.55 o 
  -4  19   4       18.32       22.62     18.10 o 
  -3  19   4      120.19       97.63     23.88 o 
  -2  19   4      179.90      181.53     26.87 o 
  -1  19   4      169.05      153.21     26.73 o 
   0  19   4        0.05        5.18     40.47 o 
   1  19   4       18.47       39.74     27.02 o 
   2  19   4        1.98        6.14     22.73 o 
   3  19   4       44.94       40.71     23.78 o 
   4  19   4       50.34       49.36     24.47 o 
  -6  20   4      202.60      195.44     31.27 o 
  -5  20   4      112.22      125.67     23.93 o 
  -4  20   4       73.41       50.14     21.86 o 
  -3  20   4       66.13       52.74     24.56 o 
  -2  20   4       47.98       57.95     20.60 o 
  -1  20   4       32.86       41.23     22.52 o 
   0  20   4      228.82      255.15     45.85 o 
   1  20   4       31.90       60.51     26.40 o 
   2  20   4       44.60       68.64     26.58 o 
   3  20   4       66.47      139.50     24.30 o 
   4  20   4       97.39      101.91     26.80 o 
  -6  21   4        0.25       14.04     20.04 o 
  -5  21   4       25.75        2.83     22.11 o 
  -4  21   4      189.48      166.82     29.78 o 
  -3  21   4      311.46      313.67     30.41 o 
  -2  21   4       50.05       46.23     23.91 o 
  -1  21   4       50.60       72.44     20.34 o 
   0  21   4       54.62       64.94     16.95 o 
   1  21   4       24.22       11.66     24.48 o 
   2  21   4        5.07       51.74     21.77 o 
   3  21   4        0.37       26.11     20.92 o 
  -4  22   4       18.14       21.99     21.99 o 
  -3  22   4        3.73        8.85     20.38 o 
  -2  22   4        5.70        6.10     17.86 o 
  -1  22   4        3.01        8.09     20.56 o 
   0  22   4        0.44        6.28     13.94 o 
   1  22   4        0.29        9.93     19.86 o 
  -2  23   4       91.23      102.33     24.24 o 
  -1  23   4      133.56      135.45     27.12 o 
   0  23   4       57.51       45.41     23.07 o 
 -12   1   5        6.89        1.56     18.60 o 
 -11   1   5        0.02        3.09     17.54 o 
 -10   1   5      569.73      634.95     37.79 o 
  -9   1   5      650.89      599.59     33.95 o 
  -8   1   5     3976.02     4406.22     75.81 o 
  -7   1   5     2075.46     1928.62     47.01 o 
  -6   1   5     2543.11     2548.48     49.04 o 
  -5   1   5     1200.30     1043.92     30.21 o 
  -4   1   5     1287.27     1296.48     30.04 o 
  -3   1   5       50.45       65.30      8.58 o 
  -2   1   5       48.70       46.25      9.84 o 
  -1   1   5       42.47       40.59      9.49 o 
   0   1   5       89.81       83.61      9.71 o 
   1   1   5     2061.00     2063.42     39.90 o 
   2   1   5     4583.08     4673.43     64.45 o 
   3   1   5     1300.90     1352.82     40.23 o 
   4   1   5      492.25      497.32     31.12 o 
   5   1   5      235.18      226.23     24.71 o 
   6   1   5      237.42      256.56     27.20 o 
   7   1   5        0.13       11.42     20.84 o 
   8   1   5        9.49       21.44     21.44 o 
 -12   2   5       76.87       52.05     22.10 o 
 -11   2   5      247.04      214.74     27.25 o 
 -10   2   5      238.52      235.88     29.58 o 
  -9   2   5      595.60      572.21     34.15 o 
  -8   2   5       57.64       59.79     19.93 o 
  -7   2   5      832.38      826.09     33.36 o 
  -6   2   5       15.34       19.75     12.90 o 
  -5   2   5     1255.31     1330.61     33.11 o 
  -4   2   5     5652.98     5591.52     62.16 o 
  -3   2   5      691.99      764.84     23.73 o 
  -2   2   5     5193.96     5006.96     54.74 o 
  -1   2   5     1976.29     1823.35     33.50 o 
   0   2   5      117.71       93.35      8.58 o 
   1   2   5       23.40       16.95     12.15 o 
   2   2   5     2248.86     2299.52     46.78 o 
   3   2   5       50.50       33.99     17.45 o 
   4   2   5      170.04      221.83     24.51 o 
   5   2   5       63.59       37.04     18.90 o 
   6   2   5       73.18       94.03     21.15 o 
   7   2   5      246.15      241.26     29.49 o 
   8   2   5      117.48      128.73     24.80 o 
 -12   3   5        5.63       21.54     18.69 o 
 -11   3   5      117.89      111.51     25.51 o 
 -10   3   5      736.33      763.91     40.56 o 
  -9   3   5      299.56      265.36     29.82 o 
  -8   3   5       27.58       43.32     17.76 o 
  -7   3   5       15.93        9.95     15.11 o 
  -6   3   5     2269.97     2472.20     49.66 o 
  -5   3   5     2619.31     2539.80     45.96 o 
  -4   3   5      463.41      489.65     21.17 o 
  -3   3   5       81.89      120.02     13.07 o 
  -2   3   5        6.56       21.55      9.82 o 
  -1   3   5     1831.95     2018.10     35.92 o 
   0   3   5     4152.27     4107.96     36.85 o 
   1   3   5     2319.50     2282.05     43.11 o 
   2   3   5     1081.00     1093.42     33.99 o 
   3   3   5       29.58       17.14     16.60 o 
   4   3   5      451.64      488.80     30.80 o 
   5   3   5       11.87        2.72     18.43 o 
   6   3   5       25.55       68.25     24.73 o 
   7   3   5       34.59       54.87     22.89 o 
   8   3   5        1.74       10.09     21.81 o 
 -12   4   5      103.31      162.87     24.73 o 
 -11   4   5      317.55      286.84     30.55 o 
 -10   4   5      398.64      415.58     33.05 o 
  -9   4   5     1737.20     1732.32     55.34 o 
  -8   4   5      958.55      943.85     41.40 o 
  -7   4   5      317.74      340.35     24.21 o 
  -6   4   5      983.15      927.46     32.45 o 
  -5   4   5      573.14      578.10     23.97 o 
  -4   4   5     2556.47     2257.52     41.74 o 
  -3   4   5    11057.97    11401.24     86.22 o 
  -2   4   5     9599.78     9615.84     77.29 o 
  -1   4   5       10.71        0.00     11.26 o 
   0   4   5     5708.90     5355.59     90.15 o 
   1   4   5     5373.36     5236.37     65.33 o 
   2   4   5      255.78      239.56     19.73 o 
   3   4   5       29.70       26.33     12.44 o 
   4   4   5       12.03       38.35     18.23 o 
   5   4   5      114.54      183.18     22.85 o 
   6   4   5      673.32      766.80     42.58 o 
   7   4   5      318.39      286.61     34.61 o 
   8   4   5      263.99      272.14     32.10 o 
 -12   5   5        3.66        3.11     18.88 o 
 -11   5   5       94.30       83.11     26.51 o 
 -10   5   5        1.04       18.44     20.55 o 
  -9   5   5        8.41       22.39     22.39 o 
  -8   5   5      124.08      146.90     20.43 o 
  -7   5   5      272.35      314.53     25.21 o 
  -6   5   5      223.15      235.88     18.76 o 
  -5   5   5        5.74       10.92     10.59 o 
  -4   5   5       17.82       22.00     11.17 o 
  -3   5   5     3030.73     3179.65     49.00 o 
  -2   5   5      863.59      949.98     28.58 o 
  -1   5   5      418.38      500.98     22.27 o 
   0   5   5      212.40      207.89     12.62 o 
   1   5   5      318.98      264.75     20.54 o 
   2   5   5        0.74       27.97     12.96 o 
   3   5   5      479.52      486.70     28.32 o 
   4   5   5      300.72      313.57     25.95 o 
   5   5   5        1.34       33.33     17.80 o 
   6   5   5       19.05       46.71     20.63 o 
   7   5   5        0.64       14.94     23.65 o 
   8   5   5       10.29       45.28     26.69 o 
 -11   6   5      249.69      260.75     29.05 o 
 -10   6   5      294.77      305.96     30.44 o 
  -9   6   5      478.16      450.89     34.83 o 
  -8   6   5       39.57        5.03     19.58 o 
  -7   6   5      941.55      971.07     37.03 o 
  -6   6   5       16.82       39.26     13.82 o 
  -5   6   5       32.04       28.68     12.78 o 
  -4   6   5     2228.43     2112.47     42.25 o 
  -3   6   5      522.63      414.43     21.64 o 
  -2   6   5      892.37      866.99     28.15 o 
  -1   6   5     3346.88     3324.75     52.63 o 
   0   6   5     3515.03     3461.59     83.51 o 
   1   6   5        3.14        9.68     13.03 o 
   2   6   5     1030.75     1002.98     34.98 o 
   3   6   5       47.32       43.79     17.77 o 
   4   6   5       74.09      105.81     22.08 o 
   5   6   5        2.64       13.98     21.79 o 
   6   6   5      287.85      327.67     34.67 o 
   7   6   5      133.38      104.75     26.18 o 
   8   6   5      373.20      310.76     34.51 o 
 -11   7   5       84.19       85.76     22.00 o 
 -10   7   5      261.27      236.10     27.80 o 
  -9   7   5      835.51      775.14     42.10 o 
  -8   7   5      335.28      333.06     28.02 o 
  -7   7   5      168.37      227.07     21.54 o 
  -6   7   5      340.62      339.15     24.55 o 
  -5   7   5     1464.75     1620.33     40.36 o 
  -4   7   5      450.31      500.17     23.40 o 
  -3   7   5     2791.18     2720.10     49.20 o 
  -2   7   5      238.45      257.07     19.66 o 
  -1   7   5      206.46      236.15     18.95 o 
   0   7   5     3251.28     3382.40    210.86 o 
   1   7   5      919.55      936.78     32.07 o 
   2   7   5     1270.58     1232.63     39.65 o 
   3   7   5      884.94      956.11     37.39 o 
   4   7   5      686.07      787.04     40.39 o 
   5   7   5      142.93      109.83     24.13 o 
   6   7   5       63.08       81.26     25.83 o 
   7   7   5       29.21       11.59     23.70 o 
   8   7   5        0.45       14.82     23.29 o 
 -11   8   5       11.53        9.71     22.56 o 
 -10   8   5       39.91       36.62     22.36 o 
  -9   8   5      121.16      167.50     23.98 o 
  -8   8   5       68.19      120.91     22.06 o 
  -7   8   5      128.49      113.03     21.58 o 
  -6   8   5       67.08       67.16     16.49 o 
  -5   8   5      648.24      724.73     31.19 o 
  -4   8   5      364.28      427.77     24.47 o 
  -3   8   5      247.66      272.07     20.53 o 
  -2   8   5      898.44      977.23     32.11 o 
  -1   8   5       15.42        4.35     13.78 o 
   0   8   5      440.22      421.62     36.18 o 
   1   8   5      154.19      174.69     20.15 o 
   2   8   5     1340.96     1414.59     43.91 o 
   3   8   5      172.32      154.54     24.64 o 
   4   8   5      340.69      381.46     32.32 o 
   5   8   5        0.69       17.00     22.02 o 
   6   8   5      131.68      101.54     28.03 o 
   7   8   5       84.45       37.80     25.04 o 
 -11   9   5        4.12        1.69     18.55 o 
 -10   9   5       66.61       75.75     19.32 o 
  -9   9   5      151.69      173.91     24.31 o 
  -8   9   5     1017.39      903.57     42.90 o 
  -7   9   5     2261.11     2190.26     57.41 o 
  -6   9   5      137.41      151.55     21.86 o 
  -5   9   5     1475.16     1531.37     43.48 o 
  -4   9   5      584.87      580.85     27.01 o 
  -3   9   5      350.61      318.96     21.80 o 
  -2   9   5       42.39       14.59     15.32 o 
  -1   9   5       57.13       74.00     13.88 o 
   0   9   5     1336.58     1288.08    110.36 o 
   1   9   5     2668.14     2891.53     57.97 o 
   2   9   5     5632.47     6140.30     82.62 o 
   3   9   5      476.86      495.41     33.52 o 
   4   9   5     1239.53     1183.23     47.11 o 
   5   9   5      407.67      461.15     33.28 o 
   6   9   5       80.42       95.22     26.77 o 
   7   9   5        0.13        1.60     19.89 o 
 -11  10   5       29.03        1.64     22.35 o 
 -10  10   5       43.09       22.78     22.28 o 
  -9  10   5       22.51        9.30     21.04 o 
  -8  10   5       39.30       14.03     21.67 o 
  -7  10   5      112.70       94.07     22.95 o 
  -6  10   5      478.44      514.83     31.67 o 
  -5  10   5      867.81      922.71     36.80 o 
  -4  10   5       38.08       36.28     13.26 o 
  -3  10   5        1.30       14.31     14.31 o 
  -2  10   5       48.96       47.41     14.81 o 
  -1  10   5     1521.84     1501.24     43.45 o 
   0  10   5      199.97      184.04     16.03 o 
   1  10   5       11.57       11.23     18.77 o 
   2  10   5       69.96       78.58     27.00 o 
   3  10   5      733.64      800.67     39.45 o 
   4  10   5        1.71       15.57     24.30 o 
   5  10   5        2.66       23.11     21.05 o 
   6  10   5        1.60       21.31     21.31 o 
   7  10   5       12.93       38.63     21.94 o 
 -10  11   5       52.97       58.72     22.87 o 
  -9  11   5        2.14       18.80     18.80 o 
  -8  11   5       28.81       27.37     19.65 o 
  -7  11   5      475.80      384.84     29.70 o 
  -6  11   5     1213.88     1413.03     46.81 o 
  -5  11   5     1599.87     1758.59     49.53 o 
  -4  11   5        4.79        8.46     13.74 o 
  -3  11   5      126.09      106.74     20.14 o 
  -2  11   5      307.90      314.34     23.69 o 
  -1  11   5        0.18       28.02     15.64 o 
   0  11   5     1912.98     1859.20    288.93 o 
   1  11   5      273.90      292.55     26.86 o 
   2  11   5     1280.47     1355.06     46.40 o 
   3  11   5      441.63      427.82     32.17 o 
   4  11   5      977.10      964.44     45.37 o 
   5  11   5       83.75       85.85     25.38 o 
   6  11   5       16.47       29.47     23.19 o 
   7  11   5        9.94       20.58     21.32 o 
 -10  12   5      126.53      135.07     27.81 o 
  -9  12   5      196.90      198.87     27.91 o 
  -8  12   5      176.75      147.79     24.39 o 
  -7  12   5       38.01        6.77     19.96 o 
  -6  12   5       40.16       11.23     21.08 o 
  -5  12   5      186.47      232.67     26.18 o 
  -4  12   5      104.99       95.09     18.98 o 
  -3  12   5     1933.36     2208.97     53.84 o 
  -2  12   5      499.74      538.58     27.89 o 
  -1  12   5     1117.43     1079.23     40.67 o 
   0  12   5      353.10      338.15     23.41 o 
   1  12   5      380.81      369.28     31.16 o 
   2  12   5       75.80      101.05     23.01 o 
   3  12   5      192.79      247.64     25.47 o 
   4  12   5        1.54       16.45     21.44 o 
   5  12   5      104.06      130.86     25.88 o 
   6  12   5      442.08      423.54     39.28 o 
   7  12   5       96.67       68.24     24.12 o 
 -10  13   5        4.76        9.63     23.02 o 
  -9  13   5        9.86        9.49     23.06 o 
  -8  13   5        2.58       15.12     21.74 o 
  -7  13   5        4.72       25.25     16.50 o 
  -6  13   5        8.23       46.63     17.73 o 
  -5  13   5       55.42       57.43     21.34 o 
  -4  13   5      469.85      449.83     32.40 o 
  -3  13   5      297.00      276.53     26.28 o 
  -2  13   5        0.25        4.80     14.78 o 
  -1  13   5        0.52        1.17     16.70 o 
   0  13   5      215.27      200.34     64.94 o 
   1  13   5      287.79      303.06     28.41 o 
   2  13   5      129.59      101.99     23.50 o 
   3  13   5        4.36       22.51     20.00 o 
   4  13   5       25.20       25.20     20.94 o 
   5  13   5       23.42       47.48     21.68 o 
   6  13   5       83.89       96.74     29.07 o 
  -9  14   5      202.32      164.60     28.30 o 
  -8  14   5      221.84      224.16     28.54 o 
  -7  14   5       55.54       36.04     20.64 o 
  -6  14   5      595.39      502.69     33.79 o 
  -5  14   5      621.35      679.84     37.70 o 
  -4  14   5      306.01      290.39     29.52 o 
  -3  14   5      770.66      735.54     37.77 o 
  -2  14   5      233.26      234.33     23.62 o 
  -1  14   5      539.65      507.31     31.57 o 
   0  14   5      694.09      771.34    154.17 o 
   1  14   5      543.96      690.01     40.02 o 
   2  14   5      123.10      110.43     24.81 o 
   3  14   5       32.33       40.13     21.07 o 
   4  14   5       24.86       24.44     21.07 o 
   5  14   5       79.36      115.27     24.86 o 
   6  14   5      275.83      311.42     33.34 o 
  -9  15   5      144.66      124.21     25.94 o 
  -8  15   5      107.66       80.81     25.12 o 
  -7  15   5      317.78      273.68     29.82 o 
  -6  15   5       19.05       30.80     19.36 o 
  -5  15   5       15.27        5.31     20.41 o 
  -4  15   5       36.17       53.05     20.69 o 
  -3  15   5        3.16       16.40     16.40 o 
  -2  15   5      290.44      257.86     25.08 o 
  -1  15   5      717.99      577.85     34.86 o 
   0  15   5       40.19       36.65     14.12 o 
   1  15   5       34.16       75.03     22.67 o 
   2  15   5      209.39      214.24     29.56 o 
   3  15   5      248.97      294.87     29.87 o 
   4  15   5        6.81        5.84     22.69 o 
   5  15   5        4.06        0.00     22.68 o 
  -9  16   5       51.78       47.27     21.77 o 
  -8  16   5        1.88        6.20     18.59 o 
  -7  16   5       55.76        7.57     26.10 o 
  -6  16   5        0.01        2.81     18.32 o 
  -5  16   5      165.07      110.57     22.99 o 
  -4  16   5      370.68      270.36     25.71 o 
  -3  16   5      256.02      192.51     22.08 o 
  -2  16   5      585.21      479.48     32.65 o 
  -1  16   5     1296.66      902.72     45.30 o 
   0  16   5      166.57      149.17     68.19 o 
   1  16   5       25.11        6.07     23.95 o 
   2  16   5       20.10       11.85     25.79 o 
   3  16   5        0.06       28.37     21.98 o 
   4  16   5       76.53       64.61     25.23 o 
   5  16   5        4.43       15.11     21.65 o 
  -8  17   5      183.21      110.38     26.90 o 
  -7  17   5      312.65      327.73     30.62 o 
  -6  17   5       19.41       29.54     17.50 o 
  -5  17   5      228.03      195.29     27.80 o 
  -4  17   5      150.05      108.23     22.16 o 
  -3  17   5      118.94       48.48     19.21 o 
  -2  17   5       64.65       27.12     17.01 o 
  -1  17   5      250.82      175.15     27.15 o 
   0  17   5      225.17      227.11     40.98 o 
   1  17   5      335.70      363.91     34.91 o 
   2  17   5      289.60      360.56     32.44 o 
   3  17   5       98.02      115.55     25.46 o 
   4  17   5       52.81       59.56     23.14 o 
   5  17   5       56.19       71.75     24.06 o 
  -8  18   5        6.00       19.93     20.62 o 
  -7  18   5        2.12       45.86     20.49 o 
  -6  18   5       26.21       32.97     19.04 o 
  -5  18   5       15.45        1.45     23.13 o 
  -4  18   5        2.21        0.00     18.25 o 
  -3  18   5       65.07       75.95     19.81 o 
  -2  18   5       20.15        9.34     16.65 o 
  -1  18   5        0.51       18.00     18.00 o 
   0  18   5        2.50       14.87     14.87 o 
   1  18   5        1.97       47.32     25.19 o 
   2  18   5        5.49       28.98     28.98 o 
   3  18   5       10.00       20.43     25.93 o 
   4  18   5        0.71       30.75     21.70 o 
  -7  19   5      218.43      166.29     26.76 o 
  -6  19   5      181.53      233.51     28.36 o 
  -5  19   5      295.32      323.19     31.19 o 
  -4  19   5       49.58       24.26     21.50 o 
  -3  19   5      104.17       68.42     22.75 o 
  -2  19   5       43.65       53.22     19.86 o 
  -1  19   5        1.09        1.64     15.29 o 
   0  19   5      124.94      164.24     59.94 o 
   1  19   5       77.56      110.87     28.24 o 
   2  19   5      108.32       80.79     29.68 o 
   3  19   5      121.04      174.18     29.13 o 
  -6  20   5        4.06       14.89     19.62 o 
  -5  20   5        1.82       22.00     22.00 o 
  -4  20   5       22.47       24.55     19.76 o 
  -3  20   5      153.13      193.98     26.02 o 
  -2  20   5      152.14      132.58     23.83 o 
  -1  20   5      121.17      116.56     23.63 o 
   0  20   5       10.26       23.96     13.43 o 
   1  20   5       59.14       51.23     27.73 o 
   2  20   5       38.90        6.66     26.94 o 
  -5  21   5      118.96       99.62     23.36 o 
  -4  21   5       29.27       19.78     20.81 o 
  -3  21   5       82.91      124.70     24.45 o 
  -2  21   5        0.12       11.45     17.90 o 
  -1  21   5        0.71        8.48     21.10 o 
   0  21   5        6.35       21.98     13.57 o 
   1  21   5        0.23        0.00     25.22 o 
  -3  22   5      149.22      147.52     26.07 o 
  -2  22   5       78.97      101.92     22.29 o 
  -1  22   5      144.91      155.72     27.02 o 
   0  22   5      140.62      101.71     42.53 o 
 -12   0   6       48.60       35.97     18.27 o 
 -11   0   6      151.53      100.14     22.59 o 
 -10   0   6      311.82      383.57     32.50 o 
  -9   0   6      302.93      249.76     27.68 o 
  -8   0   6     1549.33     1639.80     48.36 o 
  -7   0   6     6326.06     6285.28     82.07 o 
  -6   0   6     5885.57     6068.51     74.38 o 
  -5   0   6     6557.12     6482.46     72.73 o 
  -4   0   6     4537.99     4203.31     58.78 o 
  -3   0   6     3180.19     2954.19     47.49 o 
  -2   0   6      520.50      505.77     20.80 o 
  -1   0   6        1.18       11.94      9.82 o 
   0   0   6     1195.67     1120.26     22.34 o 
   1   0   6     1018.58      959.96     31.47 o 
   2   0   6     4223.93     4135.37     68.82 o 
   3   0   6      266.61      237.31     23.45 o 
   4   0   6      265.74      274.94     26.94 o 
   5   0   6      311.74      392.30     30.93 o 
   6   0   6      435.35      350.31     33.86 o 
   7   0   6       13.30       13.78     23.77 o 
 -12   1   6        7.42       12.58     18.73 o 
 -11   1   6       23.56       17.39     22.80 o 
 -10   1   6      198.97      188.08     25.91 o 
  -9   1   6      143.56      178.92     22.44 o 
  -8   1   6       40.95       39.32     18.56 o 
  -7   1   6        1.72        9.90     17.83 o 
  -6   1   6       45.58       49.14     15.68 o 
  -5   1   6      396.37      413.48     22.32 o 
  -4   1   6      633.24      617.50     24.64 o 
  -3   1   6      205.19      232.00     17.10 o 
  -2   1   6       46.18       60.73     11.40 o 
  -1   1   6     1738.43     1533.78     34.52 o 
   0   1   6      164.41      168.69     21.61 o 
   1   1   6      109.05      114.39     15.46 o 
   2   1   6      150.31      193.29     21.77 o 
   3   1   6      159.34      165.92     22.00 o 
   4   1   6        9.82       21.75     20.60 o 
   5   1   6        5.47       55.45     17.31 o 
   6   1   6       42.96       21.92     25.14 o 
   7   1   6        4.66        5.22     21.59 o 
 -12   2   6       70.28       49.42     21.48 o 
 -11   2   6       23.99       19.15     21.79 o 
 -10   2   6      133.34      177.04     23.50 o 
  -9   2   6      562.82      593.69     33.53 o 
  -8   2   6      519.41      506.64     31.18 o 
  -7   2   6     1202.95     1210.18     39.65 o 
  -6   2   6     3320.96     3292.20     58.63 o 
  -5   2   6     5913.18     5881.29     70.57 o 
  -4   2   6      513.10      557.30     24.35 o 
  -3   2   6     2185.92     2254.83     42.79 o 
  -2   2   6       66.08       52.89     13.50 o 
  -1   2   6       54.42       37.97     13.70 o 
   0   2   6     1627.72     1441.22     55.79 o 
   1   2   6     1260.25     1297.22     36.66 o 
   2   2   6      556.40      579.71     30.15 o 
   3   2   6      697.79      760.33     37.06 o 
   4   2   6     1218.22     1262.79     47.70 o 
   5   2   6       63.73       56.08     25.01 o 
   6   2   6      144.12      182.98     27.47 o 
   7   2   6       31.33       15.71     24.09 o 
 -12   3   6        5.23        6.48     17.37 o 
 -11   3   6       60.08       80.67     23.20 o 
 -10   3   6       79.31       92.79     22.06 o 
  -9   3   6      398.67      393.13     31.86 o 
  -8   3   6      797.45      782.72     38.82 o 
  -7   3   6      249.97      213.97     23.36 o 
  -6   3   6      154.37      190.15     19.21 o 
  -5   3   6      648.44      601.03     27.19 o 
  -4   3   6      944.04      926.02     30.16 o 
  -3   3   6     3197.13     3280.08     52.47 o 
  -2   3   6     1640.38     1460.24     36.26 o 
  -1   3   6     1921.08     1848.42     39.27 o 
   0   3   6     1252.49     1186.64     23.72 o 
   1   3   6     3328.97     3353.79     58.65 o 
   2   3   6     1499.89     1424.39     42.31 o 
   3   3   6      594.73      614.63     33.70 o 
   4   3   6      155.93      117.32     27.79 o 
   5   3   6        4.73       20.22     17.11 o 
   6   3   6      329.84      404.55     35.26 o 
   7   3   6      187.64      156.22     30.06 o 
 -12   4   6       21.40        1.61     18.92 o 
 -11   4   6       87.74       68.42     23.69 o 
 -10   4   6       16.12       15.46     19.84 o 
  -9   4   6       94.54      106.14     21.20 o 
  -8   4   6       29.28       29.49     16.86 o 
  -7   4   6      388.95      379.65     28.57 o 
  -6   4   6      126.21      112.59     16.40 o 
  -5   4   6      378.60      360.42     22.26 o 
  -4   4   6        0.26       10.34     10.83 o 
  -3   4   6      370.62      389.95     22.79 o 
  -2   4   6        3.72        9.63     13.38 o 
  -1   4   6       54.21       71.91     15.99 o 
   0   4   6      800.19      794.59     20.84 o 
   1   4   6     1626.65     1555.47     42.68 o 
   2   4   6      278.57      240.77     24.68 o 
   3   4   6       49.35       38.46     20.16 o 
   4   4   6        8.73       15.30     19.12 o 
   5   4   6        0.96       42.18     18.10 o 
   6   4   6       31.55        6.73     25.59 o 
   7   4   6        2.17       28.03     28.37 o 
 -11   5   6      277.38      299.50     31.04 o 
 -10   5   6      351.34      371.12     32.86 o 
  -9   5   6      500.08      542.61     35.05 o 
  -8   5   6       55.63       41.54     20.15 o 
  -7   5   6      394.05      469.69     27.94 o 
  -6   5   6       24.57       58.73     12.48 o 
  -5   5   6       11.35        8.86     11.38 o 
  -4   5   6     1108.05     1228.02     35.05 o 
  -3   5   6     4699.85     4516.82     63.53 o 
  -2   5   6     1304.52     1300.60     35.52 o 
  -1   5   6     2226.46     2041.41     43.81 o 
   0   5   6     3387.36     3078.36     45.00 o 
   1   5   6     5014.90     4989.50     72.27 o 
   2   5   6       16.44        3.17     17.95 o 
   3   5   6       62.84       66.74     20.17 o 
   4   5   6       13.04       16.82     19.65 o 
   5   5   6        4.57       15.59     19.39 o 
   6   5   6      454.64      466.08     38.13 o 
   7   5   6       89.43       43.67     28.78 o 
 -11   6   6        0.03       18.19     19.34 o 
 -10   6   6       69.82       77.82     24.36 o 
  -9   6   6     1224.43     1255.28     49.78 o 
  -8   6   6      342.99      345.80     29.83 o 
  -7   6   6       68.80       83.38     16.68 o 
  -6   6   6      159.09      179.72     21.26 o 
  -5   6   6      613.78      564.62     27.26 o 
  -4   6   6      327.42      401.30     22.76 o 
  -3   6   6      937.95     1038.19     33.79 o 
  -2   6   6     2661.53     2854.87     51.98 o 
  -1   6   6       93.43       91.36     15.11 o 
   0   6   6      420.51      422.32     16.72 o 
   1   6   6       60.74       50.12     20.77 o 
   2   6   6      126.23      126.52     21.82 o 
   3   6   6      106.02      141.97     20.72 o 
   4   6   6       92.63       92.90     23.87 o 
   5   6   6      150.53       81.80     26.96 o 
   6   6   6        0.97       44.15     21.71 o 
   7   6   6       31.43       15.58     25.36 o 
 -11   7   6      401.54      306.80     33.38 o 
 -10   7   6      760.00      726.71     43.39 o 
  -9   7   6      592.72      630.07     41.86 o 
  -8   7   6        1.59       38.66     17.46 o 
  -7   7   6       75.28       70.92     22.19 o 
  -6   7   6       40.15       44.34     15.57 o 
  -5   7   6        0.49       13.89     13.89 o 
  -4   7   6     1683.35     1808.95     45.15 o 
  -3   7   6       97.27       75.72     16.76 o 
  -2   7   6       25.28        9.00     15.00 o 
  -1   7   6     1030.07     1049.53     35.48 o 
   0   7   6      532.09      510.60     38.62 o 
   1   7   6      240.16      263.22     24.32 o 
   2   7   6       89.35       97.19     20.95 o 
   3   7   6      254.04      250.50     27.95 o 
   4   7   6       61.43       71.01     24.65 o 
   5   7   6        5.95       25.37     20.04 o 
   6   7   6       50.98       21.96     26.56 o 
   7   7   6       49.04       82.50     23.09 o 
 -11   8   6      100.56       85.39     23.41 o 
 -10   8   6       23.48       35.91     21.06 o 
  -9   8   6      174.47      221.52     25.30 o 
  -8   8   6      559.38      697.99     36.54 o 
  -7   8   6     1610.71     1695.14     51.91 o 
  -6   8   6      348.95      421.55     28.58 o 
  -5   8   6      854.22      756.93     33.43 o 
  -4   8   6     1530.96     1650.93     44.42 o 
  -3   8   6     2466.82     2409.48     51.32 o 
  -2   8   6       46.19       32.11     15.13 o 
  -1   8   6       21.02       28.69     16.89 o 
   0   8   6      116.01       97.66     12.51 o 
   1   8   6      923.73     1038.81     39.40 o 
   2   8   6      613.27      649.72     34.93 o 
   3   8   6      586.82      627.38     35.81 o 
   4   8   6      164.38      190.07     29.75 o 
   5   8   6      241.52      233.22     28.12 o 
   6   8   6      221.35      212.55     29.86 o 
   7   8   6       48.37       25.50     25.81 o 
 -11   9   6        5.49       50.18     18.85 o 
 -10   9   6        1.71        0.00     20.27 o 
  -9   9   6      113.72      162.62     23.18 o 
  -8   9   6        9.72        8.55     19.57 o 
  -7   9   6       26.78       45.69     20.21 o 
  -6   9   6       13.28       17.30     17.64 o 
  -5   9   6      325.55      386.38     27.44 o 
  -4   9   6      201.55      160.17     20.95 o 
  -3   9   6        0.01       13.58     17.43 o 
  -2   9   6       30.81       36.64     15.70 o 
  -1   9   6       47.50       39.21     16.91 o 
   0   9   6        1.01        4.12     11.51 o 
   1   9   6      503.38      566.93     33.66 o 
   2   9   6      102.13      122.98     25.84 o 
   3   9   6       15.74       35.76     23.31 o 
   4   9   6        6.71       52.72     23.24 o 
   5   9   6      127.60      157.65     29.63 o 
   6   9   6       11.07       31.88     25.33 o 
 -11  10   6       10.79        8.33     20.46 o 
 -10  10   6        0.59       16.72     19.39 o 
  -9  10   6       31.51       28.35     21.52 o 
  -8  10   6       46.32       36.30     21.96 o 
  -7  10   6      118.16       88.39     22.85 o 
  -6  10   6      653.60      806.91     38.48 o 
  -5  10   6     2073.04     2144.24     54.75 o 
  -4  10   6      694.89      742.71     34.02 o 
  -3  10   6     1191.92     1219.88     41.86 o 
  -2  10   6        1.41       15.81     16.00 o 
  -1  10   6      186.09      189.67     22.36 o 
   0  10   6      216.36      233.82     16.40 o 
   1  10   6     1863.49     1971.62     55.18 o 
   2  10   6      449.41      443.46     31.97 o 
   3  10   6     1064.52     1099.12     48.27 o 
   4  10   6      970.79      984.18     47.51 o 
   5  10   6      265.56      309.07     34.96 o 
   6  10   6       92.60       75.03     26.30 o 
 -10  11   6      115.34       76.85     27.58 o 
  -9  11   6      153.94      129.98     25.68 o 
  -8  11   6      169.51      249.08     27.56 o 
  -7  11   6       14.75       10.85     21.00 o 
  -6  11   6       19.29       14.05     20.19 o 
  -5  11   6      117.64      119.52     22.27 o 
  -4  11   6      133.41      106.67     22.54 o 
  -3  11   6       54.64       74.80     21.59 o 
  -2  11   6      272.41      276.47     25.89 o 
  -1  11   6     1168.95     1243.10     44.08 o 
   0  11   6      414.20      470.30     37.11 o 
   1  11   6       27.79       36.48     20.43 o 
   2  11   6      343.86      404.79     32.26 o 
   3  11   6       34.72       82.95     26.02 o 
   4  11   6        0.11       25.80     27.18 o 
   5  11   6      101.68       73.96     27.67 o 
   6  11   6        9.67        1.56     23.01 o 
 -10  12   6       39.15       16.78     24.37 o 
  -9  12   6       33.51       58.34     21.75 o 
  -8  12   6        4.83        3.11     25.20 o 
  -7  12   6      186.86      222.74     26.53 o 
  -6  12   6      549.61      635.21     37.33 o 
  -5  12   6      150.75      167.10     23.48 o 
  -4  12   6      208.32      201.01     23.10 o 
  -3  12   6      427.12      442.40     29.98 o 
  -2  12   6        1.10       16.59     17.95 o 
  -1  12   6       12.40       32.34     19.28 o 
   0  12   6       22.04       27.95     12.03 o 
   1  12   6        4.71       34.62     20.26 o 
   2  12   6       42.67       34.50     23.41 o 
   3  12   6      466.46      442.11     33.34 o 
   4  12   6      517.07      536.24     39.30 o 
   5  12   6       79.86       59.63     28.84 o 
   6  12   6       73.79       78.26     26.43 o 
 -10  13   6      176.25      194.11     25.10 o 
  -9  13   6      245.39      196.79     27.91 o 
  -8  13   6      727.69      740.95     44.50 o 
  -7  13   6      295.84      349.50     30.66 o 
  -6  13   6      131.92      125.14     22.85 o 
  -5  13   6      184.74      253.74     26.94 o 
  -4  13   6       63.43       67.65     18.90 o 
  -3  13   6      566.55      575.73     40.28 o 
  -2  13   6      663.39      741.76     39.46 o 
  -1  13   6      169.64      180.67     24.35 o 
   0  13   6        7.41       23.86     12.63 o 
   1  13   6      584.77      741.31     40.98 o 
   2  13   6      270.68      352.60     30.24 o 
   3  13   6        2.81       15.06     26.82 o 
   4  13   6       33.77       12.51     26.52 o 
   5  13   6       43.11       30.74     24.75 o 
  -9  14   6       41.70       27.80     21.80 o 
  -8  14   6        4.47        6.32     23.42 o 
  -7  14   6        1.76       22.04     22.04 o 
  -6  14   6      161.58      209.82     25.29 o 
  -5  14   6       28.52       22.54     20.22 o 
  -4  14   6       58.08       44.77     20.90 o 
  -3  14   6       84.57       63.65     23.57 o 
  -2  14   6       25.27        5.70     20.43 o 
  -1  14   6      203.08      182.44     25.41 o 
   0  14   6       17.66       14.42     13.87 o 
   1  14   6       34.09       16.38     24.94 o 
   2  14   6       17.62       15.17     25.17 o 
   3  14   6       86.92      106.93     28.22 o 
   4  14   6        5.07        7.98     22.96 o 
   5  14   6        4.32       17.78     24.76 o 
  -9  15   6       89.81       61.85     23.04 o 
  -8  15   6      154.14      176.36     28.88 o 
  -7  15   6       79.88       60.42     23.94 o 
  -6  15   6       38.95       35.54     23.05 o 
  -5  15   6       18.74       10.28     21.97 o 
  -4  15   6      164.75      171.12     27.35 o 
  -3  15   6      212.83      232.80     27.05 o 
  -2  15   6      304.27      348.15     31.29 o 
  -1  15   6     1004.99      908.84     47.78 o 
   0  15   6      262.75      300.99     97.89 o 
   1  15   6       41.58       52.96     26.39 o 
   2  15   6       39.47       67.57     24.48 o 
   3  15   6       67.88      119.43     28.29 o 
   4  15   6       36.92       20.91     27.88 o 
   5  15   6       76.61      103.97     24.14 o 
  -8  16   6      186.72      170.53     27.80 o 
  -7  16   6      320.21      311.85     31.40 o 
  -6  16   6      205.82      189.07     30.31 o 
  -5  16   6       65.97       80.31     24.05 o 
  -4  16   6      237.56      211.45     29.70 o 
  -3  16   6      122.23      134.52     24.64 o 
  -2  16   6        2.24       20.12     20.12 o 
  -1  16   6      357.63      318.71     32.55 o 
   0  16   6      149.46      146.74     70.70 o 
   1  16   6      321.17      463.71     37.08 o 
   2  16   6      182.13      180.66     33.64 o 
   3  16   6      340.95      338.86     37.59 o 
   4  16   6       19.16       19.44     26.32 o 
  -8  17   6        8.76       22.35     21.16 o 
  -7  17   6       19.28        7.99     25.22 o 
  -6  17   6        0.66        6.21     23.04 o 
  -5  17   6        6.92       24.64     24.64 o 
  -4  17   6        1.00       15.77     22.15 o 
  -3  17   6       56.03       22.50     21.21 o 
  -2  17   6      225.40      216.65     27.36 o 
  -1  17   6      533.95      354.55     32.80 o 
   0  17   6      132.28      137.99     21.15 o 
   1  17   6       76.60      123.03     30.71 o 
   2  17   6       11.21       45.20     26.81 o 
   3  17   6        0.69       28.69     28.69 o 
   4  17   6        5.35       25.81     26.99 o 
  -7  18   6      129.84       80.72     24.92 o 
  -6  18   6      191.88      257.50     29.05 o 
  -5  18   6      324.20      391.13     33.35 o 
  -4  18   6      442.26      359.64     32.99 o 
  -3  18   6       93.91      110.09     21.34 o 
  -2  18   6        0.21       32.01     16.10 o 
  -1  18   6       13.30       10.30     14.05 o 
   0  18   6       53.40       52.03     15.65 o 
   1  18   6      290.87      306.38     38.67 o 
   2  18   6      176.30      191.04     33.90 o 
   3  18   6      169.27      218.25     33.16 o 
  -6  19   6        2.61        6.26     21.33 o 
  -5  19   6        6.76        9.59     20.26 o 
  -4  19   6        0.96        9.73     17.32 o 
  -3  19   6       21.90        6.73     18.11 o 
  -2  19   6       14.46        8.57     15.71 o 
  -1  19   6        4.57       17.36     17.36 o 
   0  19   6        0.07       30.86     12.71 o 
   1  19   6        0.39       15.76     26.73 o 
   2  19   6       37.73       80.88     26.32 o 
  -5  20   6      180.33      136.04     22.08 o 
  -4  20   6       47.07       24.40     18.45 o 
  -3  20   6       51.29       31.82     18.86 o 
  -2  20   6        6.01        8.68     17.34 o 
  -1  20   6        1.50        0.00     16.21 o 
   0  20   6        8.93       14.86     16.01 o 
   1  20   6       34.11       63.36     29.87 o 
  -4  21   6        0.45       33.62     15.34 o 
  -3  21   6       40.47       16.62     20.61 o 
  -2  21   6      123.04       82.09     20.92 o 
  -1  21   6       95.06       68.30     21.74 o 
   0  21   6       80.75      101.43     51.10 o 
 -12   1   7      360.32      312.87     32.84 o 
 -11   1   7        7.11        0.00     17.38 o 
 -10   1   7       23.93       48.63     19.53 o 
  -9   1   7       11.85       38.57     18.25 o 
  -8   1   7        2.37       14.61     17.50 o 
  -7   1   7     2327.40     2376.73     57.01 o 
  -6   1   7     2629.56     2390.74     54.10 o 
  -5   1   7     4362.56     4285.85     67.58 o 
  -4   1   7     2529.63     2256.25     49.11 o 
  -3   1   7     3833.11     3762.20     60.35 o 
  -2   1   7        7.82       17.47     12.41 o 
  -1   1   7      111.03      106.32     15.82 o 
   0   1   7      488.02      470.48     35.39 o 
   1   1   7      663.97      592.19     31.32 o 
   2   1   7      880.34      815.59     38.69 o 
   3   1   7      844.84      943.57     44.24 o 
   4   1   7      645.77      620.03     40.03 o 
   5   1   7      465.76      445.33     38.98 o 
   6   1   7      214.18      185.41     30.27 o 
 -11   2   7       45.51       73.87     20.33 o 
 -10   2   7      107.85      117.28     25.26 o 
  -9   2   7      105.82      135.78     23.88 o 
  -8   2   7      195.70      159.68     23.08 o 
  -7   2   7       90.19      129.50     19.38 o 
  -6   2   7        7.04        3.05     16.26 o 
  -5   2   7      760.71      689.51     30.69 o 
  -4   2   7     1796.40     1799.99     44.12 o 
  -3   2   7      467.32      478.10     24.83 o 
  -2   2   7      393.58      431.37     23.03 o 
  -1   2   7     1974.42     1796.47     44.46 o 
   0   2   7     1983.37     1872.40     32.88 o 
   1   2   7      659.48      668.38     32.82 o 
   2   2   7      259.13      269.59     26.35 o 
   3   2   7      468.85      422.30     34.89 o 
   4   2   7       94.19       67.75     25.57 o 
   5   2   7       54.35       84.65     26.80 o 
   6   2   7        4.95       29.09     21.09 o 
 -11   3   7        1.35       21.58     23.75 o 
 -10   3   7      166.39      191.21     27.54 o 
  -9   3   7      173.81      192.44     25.35 o 
  -8   3   7       24.23       31.89     19.00 o 
  -7   3   7       80.85      130.35     18.91 o 
  -6   3   7      452.83      372.35     26.01 o 
  -5   3   7     3120.72     3136.86     60.69 o 
  -4   3   7      159.53      150.39     18.80 o 
  -3   3   7      690.39      745.24     29.21 o 
  -2   3   7     1752.98     1536.69     41.10 o 
  -1   3   7      942.44      976.19     34.58 o 
   0   3   7     1527.65     1432.69     30.24 o 
   1   3   7      452.27      557.00     32.71 o 
   2   3   7      365.79      391.82     29.48 o 
   3   3   7      274.76      317.49     30.67 o 
   4   3   7      196.34      208.41     29.13 o 
   5   3   7      222.99      237.31     30.31 o 
   6   3   7       59.93       70.87     22.96 o 
 -11   4   7      476.00      525.40     39.73 o 
 -10   4   7      328.30      269.16     32.04 o 
  -9   4   7      171.87      216.82     27.86 o 
  -8   4   7      198.18      212.80     23.40 o 
  -7   4   7       22.37       41.00     18.06 o 
  -6   4   7       55.96       45.08     16.75 o 
  -5   4   7      396.52      351.43     24.77 o 
  -4   4   7      182.61      202.43     19.46 o 
  -3   4   7      430.98      376.61     22.44 o 
  -2   4   7     1530.86     1538.48     40.72 o 
  -1   4   7     2255.74     2110.00     48.13 o 
   0   4   7     1215.06     1199.17     44.24 o 
   1   4   7     4120.30     3897.51     71.48 o 
   2   4   7     1204.02     1177.33     45.98 o 
   3   4   7      135.51      139.30     23.25 o 
   4   4   7       28.32        7.89     22.73 o 
   5   4   7        0.24       10.45     23.75 o 
   6   4   7       47.64       27.17     28.25 o 
 -11   5   7        9.39       11.11     23.21 o 
 -10   5   7        5.33       16.13     23.50 o 
  -9   5   7        2.10       41.56     19.45 o 
  -8   5   7       82.62       78.95     19.69 o 
  -7   5   7      368.94      369.20     29.45 o 
  -6   5   7      226.38      262.77     22.81 o 
  -5   5   7       73.34       72.21     16.22 o 
  -4   5   7       71.31       57.22     16.96 o 
  -3   5   7      165.48      168.28     17.92 o 
  -2   5   7      128.71      145.90     18.34 o 
  -1   5   7      225.03      249.12     23.86 o 
   0   5   7       97.20      107.38     13.45 o 
   1   5   7      105.31      153.90     27.19 o 
   2   5   7      467.78      467.79     33.08 o 
   3   5   7       26.39       31.37     21.59 o 
   4   5   7       57.06       76.46     23.07 o 
   5   5   7        5.11        0.00     22.88 o 
   6   5   7        5.83       19.89     25.18 o 
 -11   6   7      437.77      460.98     36.70 o 
 -10   6   7      761.81      717.11     43.44 o 
  -9   6   7      619.18      750.64     43.47 o 
  -8   6   7      468.41      427.54     33.37 o 
  -7   6   7        3.36        3.71     19.61 o 
  -6   6   7      407.65      392.40     28.59 o 
  -5   6   7        4.48       12.81     15.45 o 
  -4   6   7      311.00      349.69     25.01 o 
  -3   6   7      548.94      584.59     28.94 o 
  -2   6   7       74.33       76.56     15.59 o 
  -1   6   7     1159.04     1099.40     39.35 o 
   0   6   7     1137.71     1083.73     27.37 o 
   1   6   7     2008.48     1896.58     54.54 o 
   2   6   7      311.29      278.86     28.92 o 
   3   6   7       15.16       28.90     21.63 o 
   4   6   7       70.97       48.03     24.29 o 
   5   6   7       21.66        7.01     25.10 o 
   6   6   7       64.71       68.33     26.58 o 
 -11   7   7        1.37        5.20     23.27 o 
 -10   7   7        0.53       46.52     20.73 o 
  -9   7   7      135.93      142.52     24.15 o 
  -8   7   7      492.19      573.64     36.00 o 
  -7   7   7      438.52      425.29     30.91 o 
  -6   7   7      683.53      768.46     37.78 o 
  -5   7   7      337.47      329.71     25.08 o 
  -4   7   7     1213.60     1330.92     42.35 o 
  -3   7   7      300.30      319.93     25.66 o 
  -2   7   7      127.20      134.93     18.95 o 
  -1   7   7      149.11      147.04     23.06 o 
   0   7   7        7.19       20.69     12.37 o 
   1   7   7      995.66     1038.83     41.39 o 
   2   7   7      447.65      374.96     32.96 o 
   3   7   7      462.21      501.10     37.04 o 
   4   7   7      111.12      140.49     23.97 o 
   5   7   7      157.69      142.35     29.71 o 
   6   7   7       96.48      117.73     26.95 o 
 -11   8   7       96.64       77.41     23.99 o 
 -10   8   7       64.40       37.10     22.79 o 
  -9   8   7      113.96      167.57     26.38 o 
  -8   8   7      227.79      209.10     28.33 o 
  -7   8   7      206.67      207.29     28.18 o 
  -6   8   7      969.71      933.06     40.47 o 
  -5   8   7       48.31       40.49     16.16 o 
  -4   8   7      240.68      284.95     25.69 o 
  -3   8   7        7.46        0.00     16.66 o 
  -2   8   7      107.14      146.38     19.05 o 
  -1   8   7      623.91      532.82     32.38 o 
   0   8   7       77.91       75.77     15.04 o 
   1   8   7        0.97        8.70     21.20 o 
   2   8   7      132.77      144.42     26.81 o 
   3   8   7       27.38        9.00     27.38 o 
   4   8   7        3.59       25.45     25.45 o 
   5   8   7        6.45       24.28     26.41 o 
   6   8   7        8.97       12.44     25.70 o 
 -11   9   7        0.21        3.44     19.56 o 
 -10   9   7       41.78       78.32     22.64 o 
  -9   9   7      150.90      124.13     27.27 o 
  -8   9   7      290.62      359.96     31.87 o 
  -7   9   7      919.42     1036.77     43.62 o 
  -6   9   7      737.22      931.00     40.47 o 
  -5   9   7      641.19      614.88     34.84 o 
  -4   9   7     2094.93     2184.64     55.85 o 
  -3   9   7      929.38      963.73     40.66 o 
  -2   9   7       84.52      143.59     21.86 o 
  -1   9   7       21.32       17.04     17.42 o 
   0   9   7        3.42       27.48     12.93 o 
   1   9   7      104.13      115.69     23.98 o 
   2   9   7      258.37      288.66     28.85 o 
   3   9   7      832.92      787.25     45.79 o 
   4   9   7      327.72      297.81     35.85 o 
   5   9   7      572.14      547.90     46.20 o 
   6   9   7      181.72      102.95     32.47 o 
 -10  10   7       35.61       66.85     22.73 o 
  -9  10   7       71.60       63.95     26.28 o 
  -8  10   7       18.72       23.00     24.78 o 
  -7  10   7       52.70       82.60     23.06 o 
  -6  10   7        1.58        3.94     21.81 o 
  -5  10   7       15.74       22.28     22.28 o 
  -4  10   7       40.14       27.74     22.34 o 
  -3  10   7       11.82       15.25     20.39 o 
  -2  10   7       38.08       74.06     19.62 o 
  -1  10   7      303.35      279.36     25.97 o 
   0  10   7      313.35      320.76     21.69 o 
   1  10   7       72.41      107.33     24.75 o 
   2  10   7       13.40       13.16     24.29 o 
   3  10   7       91.61       95.11     30.38 o 
   4  10   7       12.13       16.63     28.66 o 
   5  10   7       30.90       36.35     31.30 o 
 -10  11   7       37.60       70.46     23.33 o 
  -9  11   7      106.25       98.36     28.47 o 
  -8  11   7       22.67       28.29     24.05 o 
  -7  11   7      350.30      378.16     34.22 o 
  -6  11   7      443.68      493.64     35.04 o 
  -5  11   7      682.97      748.68     38.57 o 
  -4  11   7      532.20      616.27     36.82 o 
  -3  11   7      151.45      126.26     25.71 o 
  -2  11   7      376.02      386.42     30.07 o 
  -1  11   7      166.62      172.89     23.45 o 
   0  11   7        0.48        3.02     16.06 o 
   1  11   7       22.54        1.49     22.51 o 
   2  11   7        9.90       27.20     24.46 o 
   3  11   7      157.92      150.19     30.79 o 
   4  11   7      215.84      208.23     32.76 o 
   5  11   7      414.98      417.11     41.44 o 
 -10  12   7      105.25       99.43     24.03 o 
  -9  12   7      258.54      272.91     32.45 o 
  -8  12   7      570.88      723.17     41.68 o 
  -7  12   7       83.97      106.30     26.00 o 
  -6  12   7        0.30       22.00     22.00 o 
  -5  12   7        7.81       18.49     22.55 o 
  -4  12   7       19.80        9.89     21.12 o 
  -3  12   7      198.38      214.35     28.08 o 
  -2  12   7      820.15      903.95     43.58 o 
  -1  12   7      110.36       66.78     24.09 o 
   0  12   7       42.70       70.36     15.93 o 
   1  12   7      640.95      687.12     39.26 o 
   2  12   7      194.16      200.29     30.59 o 
   3  12   7       11.61       34.30     26.70 o 
   4  12   7       61.51       60.96     25.23 o 
   5  12   7       26.89        0.00     24.87 o 
  -9  13   7        1.21       18.50     21.44 o 
  -8  13   7       10.33        6.48     25.21 o 
  -7  13   7      154.82      212.87     26.65 o 
  -6  13   7       64.76       62.01     23.90 o 
  -5  13   7       45.17       47.50     23.29 o 
  -4  13   7       46.20       40.02     21.53 o 
  -3  13   7       26.85       31.30     23.67 o 
  -2  13   7       66.54       60.42     27.93 o 
  -1  13   7        1.13       20.88     20.88 o 
   0  13   7       12.74       29.12     14.85 o 
   1  13   7       99.78       93.02     29.38 o 
   2  13   7       31.14       21.00     25.16 o 
   3  13   7       34.49       26.63     26.98 o 
   4  13   7       11.07       26.04     26.04 o 
  -9  14   7      212.64      194.68     30.33 o 
  -8  14   7      486.94      497.18     41.93 o 
  -7  14   7      101.32      133.30     26.24 o 
  -6  14   7       96.83      150.22     25.10 o 
  -5  14   7       41.88       17.08     23.50 o 
  -4  14   7       74.01      126.75     24.67 o 
  -3  14   7      274.09      289.48     30.04 o 
  -2  14   7      880.38      976.94     47.48 o 
  -1  14   7      487.00      500.52     37.82 o 
   0  14   7      117.63      129.97     19.35 o 
   1  14   7       77.33      160.96     27.97 o 
   2  14   7       53.29       53.39     28.67 o 
   3  14   7       23.86       37.35     24.56 o 
   4  14   7        0.78        3.34     25.03 o 
  -8  15   7       12.47       36.59     25.63 o 
  -7  15   7        5.38        4.90     23.78 o 
  -6  15   7      426.28      355.30     36.56 o 
  -5  15   7      420.72      490.12     34.60 o 
  -4  15   7      163.03      237.55     31.15 o 
  -3  15   7       10.86       45.60     21.45 o 
  -2  15   7       82.19      107.39     28.67 o 
  -1  15   7       40.94       60.28     26.22 o 
   0  15   7      113.62      123.38     22.69 o 
   1  15   7        5.18       42.51     22.54 o 
   2  15   7        0.36       13.75     26.10 o 
   3  15   7       50.15       85.91     30.25 o 
  -8  16   7       48.80       34.95     24.27 o 
  -7  16   7        4.53       18.13     23.36 o 
  -6  16   7       61.52       44.33     27.62 o 
  -5  16   7       11.76       19.69     23.06 o 
  -4  16   7        1.04       13.27     24.12 o 
  -3  16   7       81.88      102.60     26.79 o 
  -2  16   7      154.89      184.87     27.46 o 
  -1  16   7      515.73      468.21     39.39 o 
   0  16   7      273.18      301.41     22.86 o 
   1  16   7      137.10      155.76     32.53 o 
   2  16   7       49.61       62.89     30.33 o 
   3  16   7       32.94       18.96     28.76 o 
  -7  17   7      154.60      200.20     25.99 o 
  -6  17   7      317.25      356.33     36.20 o 
  -5  17   7      110.04      100.12     26.84 o 
  -4  17   7      605.19      657.86     44.25 o 
  -3  17   7      185.53      187.84     27.97 o 
  -2  17   7      105.56      135.43     25.50 o 
  -1  17   7        5.29       14.35     19.82 o 
   0  17   7       14.70        7.61     16.46 o 
   1  17   7       37.18       99.95     27.11 o 
   2  17   7      176.89      215.45     33.38 o 
  -6  18   7       12.89       26.08     26.08 o 
  -5  18   7        3.49       18.49     22.79 o 
  -4  18   7        8.38        8.63     26.22 o 
  -3  18   7       14.19       40.24     22.53 o 
  -2  18   7       38.94        7.12     21.38 o 
  -1  18   7       41.02        0.00     22.12 o 
   0  18   7        1.29        3.70     23.60 o 
   1  18   7       76.69      122.76     28.04 o 
  -5  19   7      203.17      202.09     30.05 o 
  -4  19   7      357.81      326.89     34.82 o 
  -3  19   7       58.57       35.17     22.53 o 
  -2  19   7       87.05       84.53     22.36 o 
  -1  19   7        8.97       20.12     17.68 o 
   0  19   7        2.10       17.64     14.49 o 
  -4  20   7        0.63        5.08     19.59 o 
  -3  20   7        0.38       19.13     18.00 o 
  -2  20   7       38.60       57.01     20.60 o 
  -1  20   7       14.64       36.17     16.18 o 
 -11   0   8      174.31      133.04     25.96 o 
 -10   0   8       81.18      112.08     24.12 o 
  -9   0   8      132.37       80.26     21.22 o 
  -8   0   8      194.71      227.00     25.50 o 
  -7   0   8     1762.16     1968.61     56.26 o 
  -6   0   8     2068.25     1935.04     53.01 o 
  -5   0   8     1127.01     1246.16     42.21 o 
  -4   0   8     4984.68     4647.67     74.87 o 
  -3   0   8     4187.39     4057.13     70.09 o 
  -2   0   8     1578.84     1467.69     43.94 o 
  -1   0   8       37.82       40.04     19.23 o 
   0   0   8       16.82        8.90     13.56 o 
   1   0   8       22.83       15.81     18.45 o 
   2   0   8      269.10      250.06     28.83 o 
   3   0   8     1201.24     1109.05     51.02 o 
   4   0   8      554.65      467.25     37.83 o 
   5   0   8      801.33      576.62     48.95 o 
 -11   1   8       32.11       61.71     23.54 o 
 -10   1   8       66.08       67.98     22.95 o 
  -9   1   8       16.64       29.12     16.55 o 
  -8   1   8       98.73       86.81     19.51 o 
  -7   1   8       44.67       58.04     20.44 o 
  -6   1   8       49.13       39.39     17.15 o 
  -5   1   8       93.30      140.96     20.34 o 
  -4   1   8      572.16      618.54     32.56 o 
  -3   1   8      125.23      187.16     21.41 o 
  -2   1   8       39.67       60.68     17.08 o 
  -1   1   8       12.03        6.52     18.30 o 
   0   1   8      276.00      224.14     18.87 o 
   1   1   8       61.97       61.62     23.67 o 
   2   1   8        2.58       19.04     23.89 o 
   3   1   8      106.92      181.36     31.60 o 
   4   1   8        0.39       26.18     26.18 o 
   5   1   8       35.67       89.31     28.04 o 
 -11   2   8       29.96       23.59     22.77 o 
 -10   2   8      116.14      179.97     26.64 o 
  -9   2   8        7.73        2.97     19.38 o 
  -8   2   8        2.55        4.02     18.01 o 
  -7   2   8       46.94       34.00     19.80 o 
  -6   2   8      542.19      448.59     30.58 o 
  -5   2   8     2197.64     2301.38     56.74 o 
  -4   2   8     2156.89     1980.18     52.02 o 
  -3   2   8      337.97      380.47     25.73 o 
  -2   2   8     1640.25     1588.29     46.51 o 
  -1   2   8      997.26      966.92     38.95 o 
   0   2   8        0.77        3.46     13.50 o 
   1   2   8      106.46       69.80     21.90 o 
   2   2   8      170.62      114.75     26.27 o 
   3   2   8      288.09      284.42     36.36 o 
   4   2   8      142.81      128.15     31.16 o 
   5   2   8      601.03      513.61     42.68 o 
 -11   3   8      242.78      276.92     31.96 o 
 -10   3   8      318.03      287.34     32.06 o 
  -9   3   8      125.27       89.24     25.93 o 
  -8   3   8      122.44      149.94     22.11 o 
  -7   3   8      185.37      151.25     23.91 o 
  -6   3   8      212.16      177.07     22.11 o 
  -5   3   8      424.81      442.86     29.32 o 
  -4   3   8      131.44      105.70     20.74 o 
  -3   3   8      215.55      208.29     22.05 o 
  -2   3   8      528.74      421.85     32.00 o 
  -1   3   8     1410.16     1410.00     45.56 o 
   0   3   8      531.77      580.63     24.76 o 
   1   3   8      108.68      137.55     23.45 o 
   2   3   8       77.08      138.33     22.99 o 
   3   3   8       82.68       93.11     26.10 o 
   4   3   8       33.38       72.79     18.92 o 
   5   3   8        0.09       11.20     25.70 o 
 -11   4   8        0.74       41.40     20.29 o 
 -10   4   8       29.81       36.41     25.60 o 
  -9   4   8        0.77       24.17     24.17 o 
  -8   4   8       29.71        5.71     23.21 o 
  -7   4   8      200.02      246.64     25.19 o 
  -6   4   8       21.00       29.66     17.62 o 
  -5   4   8        9.76       31.71     16.67 o 
  -4   4   8       26.58       34.18     15.09 o 
  -3   4   8       14.70        6.69     15.73 o 
  -2   4   8      259.51      279.34     25.99 o 
  -1   4   8      254.04      226.28     27.70 o 
   0   4   8      367.93      326.77     34.16 o 
   1   4   8        0.62        7.95     20.33 o 
   2   4   8        0.28        1.51     23.31 o 
   3   4   8       94.80      106.04     25.74 o 
   4   4   8        2.37        3.61     25.08 o 
   5   4   8        2.31       27.77     23.77 o 
 -11   5   8      338.57      362.42     34.37 o 
 -10   5   8      426.30      410.37     37.16 o 
  -9   5   8      518.18      595.83     38.41 o 
  -8   5   8      669.11      660.40     39.01 o 
  -7   5   8      141.20      129.14     23.78 o 
  -6   5   8       11.21       18.29     18.29 o 
  -5   5   8       45.90       66.55     16.59 o 
  -4   5   8       62.08       56.36     17.20 o 
  -3   5   8      192.28      176.32     23.32 o 
  -2   5   8     1236.74     1246.05     44.02 o 
  -1   5   8     1333.06     1397.72     47.52 o 
   0   5   8     1672.15     1514.39     36.15 o 
   1   5   8      546.42      554.25     35.75 o 
   2   5   8      378.32      387.03     31.56 o 
   3   5   8       19.45        4.92     22.71 o 
   4   5   8        9.15        7.14     26.10 o 
   5   5   8        1.04        3.76     24.68 o 
 -11   6   8       13.45        1.80     20.72 o 
 -10   6   8       10.50       23.86     23.86 o 
  -9   6   8        5.01        6.44     21.32 o 
  -8   6   8      162.37      258.74     28.90 o 
  -7   6   8       90.00      123.06     23.93 o 
  -6   6   8      211.03      248.60     27.68 o 
  -5   6   8      712.22      702.89     36.68 o 
  -4   6   8      350.71      362.98     29.27 o 
  -3   6   8      104.87       99.92     22.73 o 
  -2   6   8      107.87      113.79     20.51 o 
  -1   6   8      271.23      263.53     28.06 o 
   0   6   8        3.84       55.52     39.31 o 
   1   6   8       17.19       30.01     22.01 o 
   2   6   8       78.55       55.57     24.72 o 
   3   6   8      220.82      179.40     30.81 o 
   4   6   8      223.68      211.08     32.25 o 
   5   6   8       69.96       88.51     28.63 o 
 -11   7   8      109.51       25.78     25.78 o 
 -10   7   8      276.41      248.65     32.55 o 
  -9   7   8      288.28      313.76     32.22 o 
  -8   7   8      144.06      166.16     29.54 o 
  -7   7   8      502.88      601.76     37.69 o 
  -6   7   8      715.62      670.08     41.00 o 
  -5   7   8        0.50       12.90     19.35 o 
  -4   7   8       88.96       92.69     22.57 o 
  -3   7   8      281.25      277.08     27.46 o 
  -2   7   8       15.47       51.63     17.52 o 
  -1   7   8      580.82      555.11     34.65 o 
   0   7   8     2840.09     2675.07     47.43 o 
   1   7   8      113.53      139.52     25.88 o 
   2   7   8        4.09       10.77     22.29 o 
   3   7   8       61.91       41.72     27.94 o 
   4   7   8       39.28       62.23     28.47 o 
   5   7   8       16.49        3.61     27.84 o 
 -10   8   8        0.97       26.22     19.88 o 
  -9   8   8        2.10        4.99     22.46 o 
  -8   8   8      225.30      201.56     28.28 o 
  -7   8   8      909.79     1078.47     46.55 o 
  -6   8   8      978.49     1068.10     46.12 o 
  -5   8   8      625.11      690.20     38.48 o 
  -4   8   8     1606.50     1563.81     54.25 o 
  -3   8   8      993.40     1108.68     44.29 o 
  -2   8   8      292.71      318.97     30.12 o 
  -1   8   8        4.41        7.94     20.13 o 
   0   8   8        6.88        8.94     15.87 o 
   1   8   8        9.02       20.90     20.90 o 
   2   8   8      143.52      167.89     27.46 o 
   3   8   8      128.21      102.92     30.98 o 
   4   8   8       86.71      137.54     27.25 o 
   5   8   8      145.28      134.83     31.32 o 
 -10   9   8        4.81       21.61     21.61 o 
  -9   9   8       15.67       16.98     21.76 o 
  -8   9   8       41.10       70.51     22.96 o 
  -7   9   8      446.62      442.44     36.18 o 
  -6   9   8       64.84       38.66     24.67 o 
  -5   9   8       65.02       87.01     23.74 o 
  -4   9   8       65.35       63.42     25.19 o 
  -3   9   8       41.30       13.45     21.11 o 
  -2   9   8        0.68       27.25     18.36 o 
  -1   9   8       11.30       12.45     19.43 o 
   0   9   8       37.16       33.95     35.30 o 
   1   9   8       21.72        6.14     20.84 o 
   2   9   8      133.89      103.06     27.20 o 
   3   9   8      192.10      224.29     30.99 o 
   4   9   8       20.66        3.51     28.99 o 
 -10  10   8        1.93        0.00     19.86 o 
  -9  10   8       35.74       41.25     23.08 o 
  -8  10   8      205.92      237.73     28.93 o 
  -7  10   8      608.17      562.93     38.47 o 
  -6  10   8      727.99      773.37     43.28 o 
  -5  10   8      462.72      500.68     35.68 o 
  -4  10   8      998.56     1017.85     47.80 o 
  -3  10   8      253.32      270.99     30.17 o 
  -2  10   8      297.68      299.73     30.30 o 
  -1  10   8        6.09        1.53     19.37 o 
   0  10   8      183.31      213.00     20.16 o 
   1  10   8        1.15        6.35     23.55 o 
   2  10   8       37.30       42.92     26.72 o 
   3  10   8       53.29       69.43     27.34 o 
   4  10   8       56.17       34.15     27.46 o 
 -10  11   8       92.09       47.73     26.44 o 
  -9  11   8      155.37      184.41     31.80 o 
  -8  11   8       33.99       23.48     24.73 o 
  -7  11   8        4.94       56.03     22.13 o 
  -6  11   8        6.28       36.93     24.07 o 
  -5  11   8       20.21       26.97     24.35 o 
  -4  11   8        0.38       24.54     24.54 o 
  -3  11   8       92.66       81.23     25.51 o 
  -2  11   8      260.21      273.31     32.06 o 
  -1  11   8       70.03       76.96     20.74 o 
   0  11   8      199.28      230.48     22.18 o 
   1  11   8      279.16      232.67     35.20 o 
   2  11   8      280.94      311.39     35.13 o 
   3  11   8        1.29       28.30     28.30 o 
   4  11   8       65.06      109.34     28.21 o 
  -9  12   8        2.96       36.79     24.03 o 
  -8  12   8       53.50       59.58     26.10 o 
  -7  12   8       45.78       52.41     26.74 o 
  -6  12   8      140.00      151.00     26.38 o 
  -5  12   8      499.14      517.77     37.25 o 
  -4  12   8      207.45      220.95     28.92 o 
  -3  12   8        9.57       12.55     22.74 o 
  -2  12   8      150.65      173.60     31.10 o 
  -1  12   8        6.10       12.87     23.22 o 
   0  12   8       22.16       22.93     17.35 o 
   1  12   8       50.84       85.89     25.21 o 
   2  12   8       26.31       60.65     26.80 o 
   3  12   8       47.21        8.84     30.68 o 
  -9  13   8      144.93      193.07     28.35 o 
  -8  13   8      361.64      382.31     36.26 o 
  -7  13   8      221.77      251.11     34.06 o 
  -6  13   8      197.23      164.18     29.12 o 
  -5  13   8       71.05       74.99     28.12 o 
  -4  13   8        7.97        8.08     22.33 o 
  -3  13   8      332.29      357.09     33.32 o 
  -2  13   8      851.74      884.31     47.46 o 
  -1  13   8      404.31      341.24     37.46 o 
   0  13   8      263.81      318.39     23.66 o 
   1  13   8      141.30      182.06     30.22 o 
   2  13   8      227.59      252.69     35.85 o 
   3  13   8       25.30       53.70     25.84 o 
  -8  14   8       17.40        5.12     27.27 o 
  -7  14   8        4.06       44.28     21.79 o 
  -6  14   8        2.02        8.43     24.22 o 
  -5  14   8      236.06      221.73     33.00 o 
  -4  14   8       27.84       20.22     29.57 o 
  -3  14   8        4.11       22.19     24.71 o 
  -2  14   8        1.79        5.08     25.84 o 
  -1  14   8       49.87       61.08     26.96 o 
   0  14   8        6.30        1.10     20.09 o 
   1  14   8        3.08        1.83     26.17 o 
   2  14   8       25.59       64.60     27.41 o 
   3  14   8       30.59       26.83     30.59 o 
  -8  15   8      110.20      127.50     29.12 o 
  -7  15   8       89.78       65.52     26.54 o 
  -6  15   8      167.18      195.61     32.78 o 
  -5  15   8        5.75       32.73     27.27 o 
  -4  15   8        2.14       15.57     25.70 o 
  -3  15   8      145.59      138.77     32.20 o 
  -2  15   8      112.83      154.85     28.38 o 
  -1  15   8      263.37      278.36     33.67 o 
   0  15   8      420.17      401.16     29.33 o 
   1  15   8      223.07      192.44     36.22 o 
   2  15   8       65.49       68.74     31.23 o 
  -7  16   8       54.91       81.09     25.20 o 
  -6  16   8      412.40      478.39     39.18 o 
  -5  16   8      300.67      333.69     36.76 o 
  -4  16   8      115.13      125.62     33.45 o 
  -3  16   8      124.94      131.04     31.08 o 
  -2  16   8      114.77      138.42     27.01 o 
  -1  16   8        2.28       22.08     23.39 o 
   0  16   8        0.48       14.41     22.13 o 
   1  16   8       16.43        3.66     31.01 o 
  -6  17   8       12.31       27.77     27.77 o 
  -5  17   8        0.46       29.92     23.97 o 
  -4  17   8       19.11       17.83     24.71 o 
  -3  17   8       14.47       28.24     28.24 o 
  -2  17   8       32.42       49.75     23.78 o 
  -1  17   8       19.43       29.73     23.56 o 
   0  17   8       29.59       43.47     17.34 o 
   1  17   8       41.71       22.12     28.48 o 
  -5  18   8       99.74       97.77     30.39 o 
  -4  18   8      212.43      201.67     33.84 o 
  -3  18   8      195.72      285.83     32.89 o 
  -2  18   8      100.77      181.21     24.51 o 
  -1  18   8       51.66       59.51     24.29 o 
   0  18   8       21.85       29.76     15.03 o 
  -3  19   8        2.16        0.00     22.87 o 
 -11   1   9      161.82      187.73     28.75 o 
 -10   1   9       57.93       66.15     23.51 o 
  -9   1   9      168.21      118.79     25.04 o 
  -8   1   9        7.80       27.95     19.16 o 
  -7   1   9       17.82       39.19     18.61 o 
  -6   1   9      374.54      393.70     30.98 o 
  -5   1   9      297.36      347.71     28.09 o 
  -4   1   9      148.35      116.11     23.81 o 
  -3   1   9      516.68      507.84     34.33 o 
  -2   1   9     1386.74     1384.43     49.77 o 
  -1   1   9      116.71      106.06     24.61 o 
   0   1   9      511.26      501.88     35.61 o 
   1   1   9        0.45        7.98     21.35 o 
   2   1   9        1.86       10.49     24.20 o 
   3   1   9       44.27       50.60     28.49 o 
   4   1   9      231.88      179.15     35.49 o 
 -11   2   9       46.78       51.93     22.44 o 
 -10   2   9      230.48      256.71     30.57 o 
  -9   2   9      272.45      265.42     31.28 o 
  -8   2   9       45.57       97.26     21.69 o 
  -7   2   9      378.81      301.45     32.53 o 
  -6   2   9      687.75      682.64     38.05 o 
  -5   2   9       67.03       55.93     21.44 o 
  -4   2   9      250.50      199.01     27.22 o 
  -3   2   9      953.91      939.70     44.22 o 
  -2   2   9     1241.79     1261.92     47.04 o 
  -1   2   9     1044.85      966.06     47.40 o 
   0   2   9     1076.69     1137.75     34.82 o 
   1   2   9       29.50       77.18     23.61 o 
   2   2   9       77.49       41.86     25.04 o 
   3   2   9      116.18      130.94     31.64 o 
   4   2   9       37.46       31.13     27.55 o 
 -11   3   9       15.73       22.71     25.61 o 
 -10   3   9       20.18       61.25     22.93 o 
  -9   3   9       11.51        6.53     22.22 o 
  -8   3   9      305.49      243.96     29.07 o 
  -7   3   9        3.37        1.45     21.34 o 
  -6   3   9        6.56       25.02     21.30 o 
  -5   3   9      208.55      216.70     25.92 o 
  -4   3   9     1109.54     1259.24     46.72 o 
  -3   3   9       55.07       90.39     21.98 o 
  -2   3   9      140.17      125.48     25.43 o 
  -1   3   9      200.69      234.25     31.37 o 
   0   3   9      436.65      443.48     26.44 o 
   1   3   9       67.41       70.85     25.00 o 
   2   3   9        2.16       10.51     23.77 o 
   3   3   9        7.86       27.95     25.60 o 
   4   3   9       92.46       44.37     30.57 o 
 -11   4   9      278.17      194.18     31.59 o 
 -10   4   9      343.05      397.07     36.77 o 
  -9   4   9      350.83      294.39     31.60 o 
  -8   4   9      905.43      879.29     46.67 o 
  -7   4   9      864.24      871.04     44.26 o 
  -6   4   9        5.47       11.38     19.39 o 
  -5   4   9       80.41       84.28     22.30 o 
  -4   4   9       14.32       17.71     20.36 o 
  -3   4   9      115.76      142.36     24.21 o 
  -2   4   9      977.83      894.64     44.00 o 
  -1   4   9     1540.21     1541.15     56.17 o 
   0   4   9     1246.95     1200.41     36.32 o 
   1   4   9      439.98      475.76     39.14 o 
   2   4   9      449.42      454.95     41.99 o 
   3   4   9      121.54       86.86     31.70 o 
   4   4   9       17.99       30.68     23.21 o 
 -10   5   9       17.71       49.00     25.61 o 
  -9   5   9        0.03       20.14     24.60 o 
  -8   5   9        0.11       38.01     25.11 o 
  -7   5   9       11.97       45.26     23.28 o 
  -6   5   9      191.34      187.31     27.38 o 
  -5   5   9       23.86       28.29     18.99 o 
  -4   5   9       38.60       70.96     20.85 o 
  -3   5   9      112.90      117.88     24.11 o 
  -2   5   9      366.96      393.32     32.63 o 
  -1   5   9        1.88       23.07     27.07 o 
   0   5   9        5.06        2.68     17.63 o 
   1   5   9        0.18       28.25     28.25 o 
   2   5   9        0.05       39.69     27.81 o 
   3   5   9       57.42      115.00     25.47 o 
   4   5   9        3.98       52.61     23.28 o 
 -10   6   9      242.49      233.55     33.59 o 
  -9   6   9      361.32      360.70     37.64 o 
  -8   6   9      786.52      901.46     45.26 o 
  -7   6   9      328.34      287.14     30.79 o 
  -6   6   9      132.58      151.73     25.99 o 
  -5   6   9       12.09       47.85     19.64 o 
  -4   6   9       33.83       39.92     21.11 o 
  -3   6   9       33.40       52.58     20.92 o 
  -2   6   9      189.22      145.86     28.84 o 
  -1   6   9      697.13      709.47     40.65 o 
   0   6   9      446.42      454.24     29.27 o 
   1   6   9      328.68      380.27     35.53 o 
   2   6   9      366.43      276.36     36.48 o 
   3   6   9      129.27       41.78     33.53 o 
   4   6   9       14.07       18.69     27.78 o 
 -10   7   9       45.90        9.01     23.47 o 
  -9   7   9       52.51       48.40     28.30 o 
  -8   7   9       59.60       56.25     27.94 o 
  -7   7   9      112.01      132.73     27.14 o 
  -6   7   9      277.64      248.58     32.08 o 
  -5   7   9      613.64      651.60     38.60 o 
  -4   7   9      162.90      164.06     27.89 o 
  -3   7   9      249.49      265.09     32.27 o 
  -2   7   9      186.71      190.27     27.65 o 
  -1   7   9       31.82       34.36     24.55 o 
   0   7   9        0.12        0.19     14.86 o 
   1   7   9        0.13       22.59     22.96 o 
   2   7   9        2.44       19.03     25.50 o 
   3   7   9      132.43       51.03     31.49 o 
   4   7   9      196.76      211.19     34.26 o 
 -10   8   9       24.60        1.85     24.87 o 
  -9   8   9        2.57       12.21     20.52 o 
  -8   8   9       76.90       65.78     26.06 o 
  -7   8   9      108.00      129.57     30.11 o 
  -6   8   9      122.89      122.21     29.27 o 
  -5   8   9       51.13       74.96     23.14 o 
  -4   8   9       52.61       91.96     25.39 o 
  -3   8   9        0.53       52.40     23.80 o 
  -2   8   9        1.90        1.52     22.43 o 
  -1   8   9       84.06      123.02     24.52 o 
   0   8   9        1.02        5.46     15.89 o 
   1   8   9        6.18       10.00     21.51 o 
   2   8   9        0.57       26.24     24.40 o 
   3   8   9       46.21       58.66     28.87 o 
 -10   9   9       51.54       57.78     24.76 o 
  -9   9   9        4.32       17.68     24.32 o 
  -8   9   9      122.72      132.46     30.27 o 
  -7   9   9      519.95      573.97     40.23 o 
  -6   9   9     1282.44     1375.49     55.44 o 
  -5   9   9      513.63      560.16     40.10 o 
  -4   9   9      593.76      655.95     43.22 o 
  -3   9   9     1246.67     1223.17     53.60 o 
  -2   9   9      339.53      339.52     34.78 o 
  -1   9   9       28.12       26.76     23.74 o 
   0   9   9      265.78      238.35     50.63 o 
   1   9   9        0.43       34.10     22.98 o 
   2   9   9      309.88      229.57     36.02 o 
   3   9   9       77.36       97.55     30.82 o 
  -9  10   9      165.42      192.04     29.82 o 
  -8  10   9       18.20       21.01     24.59 o 
  -7  10   9       17.22        6.82     25.24 o 
  -6  10   9        0.03        1.69     27.23 o 
  -5  10   9      167.26      223.19     31.96 o 
  -4  10   9       13.91       44.77     25.44 o 
  -3  10   9      264.46      311.51     35.59 o 
  -2  10   9       39.14       51.55     22.80 o 
  -1  10   9        2.03        3.23     24.54 o 
   0  10   9      187.18      191.21     50.65 o 
   1  10   9      332.56      329.89     32.14 o 
   2  10   9        1.32       12.58     25.52 o 
   3  10   9       16.18       22.11     27.08 o 
  -9  11   9        5.39       25.66     25.66 o 
  -8  11   9      156.19      135.05     27.79 o 
  -7  11   9       78.16       81.57     27.18 o 
  -6  11   9      264.40      255.71     32.99 o 
  -5  11   9     1130.70     1132.02     52.92 o 
  -4  11   9      860.90      977.54     51.65 o 
  -3  11   9      244.25      282.40     34.57 o 
  -2  11   9      159.84      149.19     32.62 o 
  -1  11   9       96.67      108.92     29.43 o 
   0  11   9        3.10        0.64     17.17 o 
   1  11   9       15.87       14.30     26.04 o 
   2  11   9        0.70        7.25     27.42 o 
  -9  12   9       40.89       75.90     24.31 o 
  -8  12   9       52.02       10.75     27.42 o 
  -7  12   9      117.70      128.91     27.32 o 
  -6  12   9       58.43       53.56     26.13 o 
  -5  12   9       61.24       37.57     28.37 o 
  -4  12   9       17.31       12.06     27.57 o 
  -3  12   9       11.19       22.44     27.85 o 
  -2  12   9      217.32      274.82     33.02 o 
  -1  12   9      291.74      276.31     34.53 o 
   0  12   9      107.32      123.57     24.10 o 
   1  12   9       59.81       20.11     32.79 o 
   2  12   9      189.92      158.50     31.35 o 
  -8  13   9        4.11       23.47     23.14 o 
  -7  13   9       12.19       12.47     25.13 o 
  -6  13   9       20.86       15.92     27.12 o 
  -5  13   9       38.70       10.60     27.53 o 
  -4  13   9       98.83       79.41     30.77 o 
  -3  13   9       33.16        1.73     28.24 o 
  -2  13   9      102.02      105.92     29.36 o 
  -1  13   9        1.21       18.18     25.94 o 
   0  13   9        1.16        8.76     18.91 o 
   1  13   9       23.33        1.78     30.06 o 
   2  13   9        8.26       27.81     29.15 o 
  -7  14   9      175.17      196.61     28.88 o 
  -6  14   9      118.98       93.03     29.89 o 
  -5  14   9      204.90      136.42     33.42 o 
  -4  14   9        4.78       28.80     28.80 o 
  -3  14   9      100.09      111.33     27.26 o 
  -2  14   9      133.59      139.62     31.78 o 
  -1  14   9       87.69       96.37     30.01 o 
   0  14   9      332.00      305.38     25.94 o 
   1  14   9      262.40      201.28     37.63 o 
  -7  15   9        7.98       42.85     24.36 o 
  -6  15   9       35.27       28.79     24.84 o 
  -5  15   9      203.26      234.29     31.98 o 
  -4  15   9      123.39      126.55     29.73 o 
  -3  15   9       78.70       64.92     27.94 o 
  -2  15   9       20.34       26.07     26.07 o 
  -1  15   9      111.93       99.51     31.47 o 
   0  15   9       16.63       38.29     23.42 o 
  -6  16   9       34.64       21.51     26.76 o 
  -5  16   9       37.73       60.01     28.72 o 
  -4  16   9        4.22       16.54     25.71 o 
  -3  16   9        1.41       29.87     26.47 o 
  -2  16   9       16.28       45.26     28.08 o 
  -1  16   9       10.29       17.05     24.78 o 
  -4  17   9       32.03       97.25     24.52 o 
  -3  17   9      226.45      201.07     31.97 o 
  -2  17   9      121.22       86.40     29.25 o 
 -10   0  10       12.94       27.08     22.57 o 
  -9   0  10        9.70       16.38     20.44 o 
  -8   0  10       20.10        8.06     19.96 o 
  -7   0  10      136.32      132.63     24.79 o 
  -6   0  10      773.21      718.82     42.10 o 
  -5   0  10      958.89      931.66     48.99 o 
  -4   0  10      102.26      136.17     26.38 o 
  -3   0  10      327.46      311.28     32.13 o 
  -2   0  10      466.98      580.39     39.93 o 
  -1   0  10      142.59      147.91     28.64 o 
   0   0  10       27.38       46.87     17.56 o 
   1   0  10        6.14       28.78     24.81 o 
   2   0  10        0.24       24.14     26.60 o 
   3   0  10       57.80      123.84     29.50 o 
 -10   1  10       29.76       15.36     22.89 o 
  -9   1  10      149.68      121.84     27.38 o 
  -8   1  10       47.64       46.95     25.87 o 
  -7   1  10       17.38       25.22     20.65 o 
  -6   1  10      354.82      363.31     34.58 o 
  -5   1  10      361.17      389.86     34.41 o 
  -4   1  10       37.51       21.70     23.66 o 
  -3   1  10        6.79        0.00     23.01 o 
  -2   1  10        2.75       12.89     22.15 o 
  -1   1  10      202.57      126.00     32.11 o 
   0   1  10       51.82       48.74     19.82 o 
   1   1  10       19.76       38.39     25.95 o 
   2   1  10        1.65       14.06     27.90 o 
   3   1  10        1.42        8.32     26.10 o 
 -10   2  10       41.26       67.87     24.27 o 
  -9   2  10        6.71       35.62     23.00 o 
  -8   2  10      116.10       91.97     28.81 o 
  -7   2  10      222.28      209.60     31.16 o 
  -6   2  10       25.42       14.20     26.32 o 
  -5   2  10        3.91       43.75     25.18 o 
  -4   2  10      247.70      321.95     33.85 o 
  -3   2  10      205.46      152.07     28.90 o 
  -2   2  10       64.46       21.18     27.43 o 
  -1   2  10      414.15      401.12     38.17 o 
   0   2  10      107.59      136.87     21.02 o 
   1   2  10        0.05        0.00     26.14 o 
   2   2  10        6.95       11.91     29.46 o 
   3   2  10       13.29       47.13     27.01 o 
 -10   3  10      218.08      229.02     32.41 o 
  -9   3  10      248.92      262.97     31.37 o 
  -8   3  10      797.27      801.65     46.17 o 
  -7   3  10      568.98      543.92     39.73 o 
  -6   3  10      419.03      402.03     35.63 o 
  -5   3  10      898.50      816.44     43.41 o 
  -4   3  10      120.57      142.55     26.10 o 
  -3   3  10        1.14        8.00     21.79 o 
  -2   3  10       73.18       87.33     27.23 o 
  -1   3  10      461.52      478.17     40.45 o 
   0   3  10      107.89      114.46     21.32 o 
   1   3  10      270.23      315.90     37.86 o 
   2   3  10      172.44      184.88     34.63 o 
   3   3  10       59.57       64.89     30.75 o 
 -10   4  10        1.91       14.32     25.32 o 
  -9   4  10        0.52       29.59     22.93 o 
  -8   4  10        0.82        8.52     29.00 o 
  -7   4  10        1.01       14.94     25.37 o 
  -6   4  10        7.58       30.82     21.82 o 
  -5   4  10        0.15        1.56     23.65 o 
  -4   4  10        3.01       24.20     20.23 o 
  -3   4  10       12.82        0.00     21.41 o 
  -2   4  10       88.69      126.40     28.37 o 
  -1   4  10      217.42      170.53     34.15 o 
   0   4  10        9.98        1.90     19.38 o 
   1   4  10       32.76       73.79     26.87 o 
   2   4  10       33.19       51.19     29.89 o 
   3   4  10        6.88       40.08     27.51 o 
 -10   5  10      189.48      244.71     32.27 o 
  -9   5  10      201.59      166.24     30.86 o 
  -8   5  10     1069.90     1092.94     54.20 o 
  -7   5  10     1108.50     1009.18     51.86 o 
  -6   5  10      368.69      482.07     35.90 o 
  -5   5  10      117.52      124.39     25.27 o 
  -4   5  10        0.82        8.14     22.04 o 
  -3   5  10        7.16        3.40     21.20 o 
  -2   5  10      401.33      430.23     38.09 o 
  -1   5  10      505.99      513.12     41.28 o 
   0   5  10      101.39      100.30     21.10 o 
   1   5  10      236.14      271.23     35.82 o 
   2   5  10      461.00      397.51     41.98 o 
   3   5  10      150.55      120.06     34.10 o 
 -10   6  10       65.27       79.88     26.79 o 
  -9   6  10        8.86       51.98     23.98 o 
  -8   6  10      101.11       75.13     31.47 o 
  -7   6  10      119.93      165.90     31.12 o 
  -6   6  10       18.34        1.73     24.03 o 
  -5   6  10       93.20      135.03     23.71 o 
  -4   6  10      146.24      133.16     27.79 o 
  -3   6  10       24.67       53.65     25.33 o 
  -2   6  10        5.11       13.54     24.71 o 
  -1   6  10       77.31       82.04     31.31 o 
   0   6  10        0.40        6.87     18.92 o 
   1   6  10       69.12       80.38     30.76 o 
   2   6  10       12.10       30.73     31.47 o 
  -9   7  10      332.85      306.15     37.42 o 
  -8   7  10      479.50      508.20     40.28 o 
  -7   7  10       37.56       60.85     26.96 o 
  -6   7  10        8.75       73.72     23.42 o 
  -5   7  10       78.77       71.41     27.19 o 
  -4   7  10       23.08        5.14     26.12 o 
  -3   7  10       14.38       11.90     24.40 o 
  -2   7  10      267.44      223.77     34.17 o 
  -1   7  10      162.47      164.90     28.72 o 
   0   7  10      147.70      120.40     23.28 o 
   1   7  10      253.30      225.51     35.47 o 
   2   7  10      250.59      256.99     35.00 o 
  -9   8  10       14.41       23.61     23.61 o 
  -8   8  10        5.45       41.48     26.51 o 
  -7   8  10       55.48       28.33     27.78 o 
  -6   8  10      456.90      536.72     39.21 o 
  -5   8  10      237.04      318.99     34.88 o 
  -4   8  10      197.91      262.74     34.63 o 
  -3   8  10      591.39      635.10     44.10 o 
  -2   8  10      423.04      456.25     38.64 o 
  -1   8  10      184.82      239.84     33.01 o 
   0   8  10       46.19       49.26     19.15 o 
   1   8  10       65.92       19.97     27.71 o 
   2   8  10       36.18       46.73     26.23 o 
  -9   9  10       16.50       16.64     23.26 o 
  -8   9  10        0.35        1.78     20.89 o 
  -7   9  10        1.20       16.28     24.42 o 
  -6   9  10        0.13        8.93     24.31 o 
  -5   9  10       12.37        7.16     29.22 o 
  -4   9  10        7.72       47.42     27.71 o 
  -3   9  10        0.16       10.51     29.20 o 
  -2   9  10       17.06       73.93     28.81 o 
  -1   9  10       31.27       15.90     25.81 o 
   0   9  10        0.77       16.47     23.24 o 
   1   9  10       79.38       93.76     25.61 o 
   2   9  10        0.53       25.92     25.92 o 
  -8  10  10        0.85       14.77     24.44 o 
  -7  10  10       18.61       18.29     24.87 o 
  -6  10  10      196.59      191.97     31.59 o 
  -5  10  10      435.01      454.84     41.35 o 
  -4  10  10      708.25      756.32     46.84 o 
  -3  10  10      594.74      562.31     43.30 o 
  -2  10  10      255.69      305.15     35.38 o 
  -1  10  10      189.81      173.41     30.10 o 
   0  10  10       40.51       37.21     19.78 o 
   1  10  10        0.15        1.93     25.26 o 
  -8  11  10       49.17      111.31     26.54 o 
  -7  11  10       55.15       14.75     30.94 o 
  -6  11  10       79.89       86.32     23.71 o 
  -5  11  10       20.97       12.82     28.66 o 
  -4  11  10      109.48      123.11     31.25 o 
  -3  11  10       15.61       18.02     29.28 o 
  -2  11  10       23.33       54.23     27.77 o 
  -1  11  10       55.79      137.27     28.27 o 
   0  11  10      163.84      130.96     61.20 o 
   1  11  10       42.84        7.58     29.96 o 
  -7  12  10        5.69       14.95     26.37 o 
  -6  12  10       24.62       50.07     26.67 o 
  -5  12  10      100.92       71.94     31.73 o 
  -4  12  10      326.85      305.89     36.89 o 
  -3  12  10      179.10      178.34     33.85 o 
  -2  12  10      126.40      114.63     31.57 o 
  -1  12  10      187.62      173.27     31.54 o 
   0  12  10       16.11       10.77     21.18 o 
  -7  13  10      231.60      221.92     33.26 o 
  -6  13  10      139.67       78.17     30.98 o 
  -5  13  10       38.44       26.01     26.19 o 
  -4  13  10        7.46       27.87     27.87 o 
  -3  13  10       23.61       74.81     23.59 o 
  -2  13  10      153.91      165.46     34.29 o 
  -1  13  10      148.75      160.42     31.80 o 
   0  13  10      147.13      120.19     22.11 o 
  -6  14  10        8.69        5.58     25.87 o 
  -5  14  10        7.11       16.72     26.82 o 
  -4  14  10        2.48       16.85     26.24 o 
  -3  14  10        0.01       18.90     23.36 o 
  -2  14  10        0.30        5.66     25.27 o 
  -1  14  10        7.17       15.19     27.26 o 
  -4  15  10        5.14       41.17     23.24 o 
  -3  15  10       13.53       62.25     23.74 o 
  -9   1  11        2.33       21.05     25.04 o 
  -8   1  11        2.40       19.23     24.30 o 
  -7   1  11       27.14       57.69     21.25 o 
  -6   1  11       99.87       87.92     25.94 o 
  -5   1  11      165.49      138.96     30.20 o 
  -4   1  11      303.89      327.59     36.15 o 
  -3   1  11      421.33      389.96     38.03 o 
  -2   1  11      369.57      422.30     44.23 o 
  -1   1  11      275.86      272.08     39.29 o 
   0   1  11        0.85        1.97     20.13 o 
   1   1  11       17.59       32.73     32.73 o 
  -9   2  11      232.18      198.53     33.62 o 
  -8   2  11      190.81      215.80     29.79 o 
  -7   2  11       58.37       79.68     25.46 o 
  -6   2  11      225.84      202.59     33.76 o 
  -5   2  11      384.89      323.82     40.65 o 
  -4   2  11       60.58       64.15     26.48 o 
  -3   2  11        3.82       29.11     29.11 o 
  -2   2  11       41.33       58.44     30.17 o 
  -1   2  11        1.08        0.00     32.48 o 
   0   2  11      203.60      207.38     26.55 o 
   1   2  11      188.73      224.81     34.42 o 
  -9   3  11       32.48       21.52     28.09 o 
  -8   3  11        1.29       28.72     24.29 o 
  -7   3  11      196.08      162.92     35.39 o 
  -6   3  11      187.53      120.55     36.59 o 
  -5   3  11       41.14        0.00     29.62 o 
  -4   3  11       46.96       96.20     27.10 o 
  -3   3  11       52.09       96.71     28.85 o 
  -2   3  11        8.41       70.30     25.39 o 
  -1   3  11       34.86       28.40     30.51 o 
   0   3  11       18.41       67.48     20.95 o 
   1   3  11       10.91       23.61     31.49 o 
  -9   4  11      367.52      257.74     39.10 o 
  -8   4  11      301.87      324.66     35.56 o 
  -7   4  11      486.99      507.45     38.84 o 
  -6   4  11      473.01      422.05     41.08 o 
  -5   4  11      133.15      128.68     29.44 o 
  -4   4  11       92.12       97.07     27.27 o 
  -3   4  11       43.90       34.31     26.87 o 
  -2   4  11      172.98      146.79     36.44 o 
  -1   4  11       61.78       56.54     29.10 o 
   0   4  11      129.62      122.90     40.56 o 
   1   4  11      123.86      112.33     34.81 o 
  -9   5  11       24.22       65.97     28.10 o 
  -8   5  11        1.92       28.97     28.97 o 
  -7   5  11        3.37       12.82     26.75 o 
  -6   5  11        0.79       23.90     28.33 o 
  -5   5  11       17.33       27.79     29.38 o 
  -4   5  11      139.04      141.29     28.58 o 
  -3   5  11       32.20       45.98     28.12 o 
  -2   5  11        0.08       30.90     30.90 o 
  -1   5  11        7.32       30.30     27.64 o 
   0   5  11        7.89       20.88     19.74 o 
   1   5  11        6.63       41.85     31.24 o 
  -9   6  11      233.70      160.63     36.64 o 
  -8   6  11      336.11      389.47     35.42 o 
  -7   6  11      369.19      362.15     37.98 o 
  -6   6  11      206.21      212.66     29.97 o 
  -5   6  11      204.66      223.67     33.40 o 
  -4   6  11      117.70       87.40     32.43 o 
  -3   6  11        3.38       34.76     28.05 o 
  -2   6  11      109.15      106.25     32.71 o 
  -1   6  11        1.08       16.07     29.53 o 
   0   6  11       51.12       20.59     22.98 o 
   1   6  11      263.73      205.27     37.76 o 
  -8   7  11        5.92       22.49     26.37 o 
  -7   7  11       24.40        9.39     27.61 o 
  -6   7  11      107.56      101.94     31.68 o 
  -5   7  11      106.98      125.51     29.42 o 
  -4   7  11      301.82      284.01     39.29 o 
  -3   7  11      180.85      213.70     36.92 o 
  -2   7  11      170.52      119.99     36.53 o 
  -1   7  11      189.05      149.54     34.35 o 
   0   7  11       86.52       83.11     22.47 o 
  -8   8  11       94.19       86.69     27.63 o 
  -7   8  11        8.93       26.61     24.24 o 
  -6   8  11       26.29       19.09     29.11 o 
  -5   8  11      118.05      118.90     31.61 o 
  -4   8  11        1.39       15.55     25.59 o 
  -3   8  11        0.08       13.62     29.60 o 
  -2   8  11       25.51        7.81     32.23 o 
  -1   8  11       22.88        1.91     33.19 o 
   0   8  11       24.91       14.86     20.14 o 
  -7   9  11       15.47       15.27     26.40 o 
  -6   9  11       96.08      107.72     27.21 o 
  -5   9  11      204.92      240.00     38.21 o 
  -4   9  11      136.33      110.83     31.53 o 
  -3   9  11      286.83      255.92     37.66 o 
  -2   9  11      554.58      526.17     45.25 o 
  -1   9  11      155.24      173.58     31.29 o 
   0   9  11        8.09       20.18     22.99 o 
  -7  10  11       50.80       53.71     26.07 o 
  -6  10  11       40.93       42.60     25.78 o 
  -5  10  11        5.25        5.81     28.85 o 
  -4  10  11       10.84       37.07     27.04 o 
  -3  10  11        6.79       13.72     30.64 o 
  -2  10  11       13.32        7.71     29.19 o 
  -1  10  11        5.36       29.02     29.02 o 
  -6  11  11        1.44        7.68     26.22 o 
  -5  11  11       50.38        5.85     29.57 o 
  -4  11  11      307.82      299.77     39.31 o 
  -3  11  11      265.53      208.77     35.73 o 
  -2  11  11       38.71        3.84     27.53 o 
  -5  12  11        4.09       38.83     23.83 o 
  -4  12  11        2.41        3.89     26.50 o 
  -3  12  11        6.58       30.23     26.60 o 
  -8   0  12        3.11       43.52     21.68 o 
  -7   0  12       50.04       65.26     23.69 o 
  -6   0  12        1.16       26.98     26.98 o 
  -5   0  12      101.04      153.49     30.50 o 
  -4   0  12      408.01      428.62     45.28 o 
  -3   0  12      372.39      353.36     45.59 o 
  -2   0  12      568.95      445.30     50.62 o 
  -1   0  12       95.64       94.54     41.70 o 
  -8   1  12       78.53       67.68     25.91 o 
  -7   1  12        0.53       26.38     26.38 o 
  -6   1  12        0.97       25.25     23.74 o 
  -5   1  12      208.90      188.26     33.98 o 
  -4   1  12      147.60      199.43     37.34 o 
  -3   1  12        9.19       49.54     33.72 o 
  -2   1  12        7.12        8.97     32.26 o 
  -1   1  12       32.18       32.10     37.20 o 
  -8   2  12        5.71       26.57     26.57 o 
  -7   2  12       29.33       51.23     29.20 o 
  -6   2  12       89.04       86.03     31.59 o 
  -5   2  12      150.30      126.97     36.79 o 
  -4   2  12      118.20      131.13     34.83 o 
  -3   2  12      222.26      269.28     36.94 o 
  -2   2  12      234.38      242.37     41.99 o 
  -1   2  12        1.63       61.43     34.70 o 
  -7   3  12      311.68      283.60     36.62 o 
  -6   3  12      400.56      299.05     41.23 o 
  -5   3  12      163.64      192.32     33.97 o 
  -4   3  12       77.82       43.86     30.81 o 
  -3   3  12       21.50        8.54     32.70 o 
  -2   3  12       26.94        0.00     33.36 o 
  -1   3  12        1.84       11.41     30.89 o 
  -7   4  12       24.27       92.68     30.30 o 
  -6   4  12       30.90       65.28     30.94 o 
  -5   4  12        0.83       24.37     30.67 o 
  -4   4  12       10.41       14.58     31.19 o 
  -3   4  12        1.93       21.43     29.05 o 
  -2   4  12        5.40       15.51     29.57 o 
  -1   4  12        5.08        4.48     31.35 o 
  -7   5  12      365.56      273.84     39.43 o 
  -6   5  12      336.87      276.82     39.94 o 
  -5   5  12      185.42      134.76     35.29 o 
  -4   5  12      122.59      177.94     28.66 o 
  -3   5  12        9.37       27.84     31.50 o 
  -2   5  12        0.34       33.29     33.29 o 
  -7   6  12        0.97       21.40     26.17 o 
  -6   6  12        1.95       44.03     27.12 o 
  -5   6  12        9.76        0.00     31.80 o 
  -4   6  12       85.83      133.92     28.85 o 
  -3   6  12      132.91      170.81     34.51 o 
  -2   6  12       31.70       36.69     29.36 o 
  -6   7  12       65.79       30.05     30.42 o 
  -5   7  12      148.48      129.07     33.78 o 
  -4   7  12       34.90       45.96     31.41 o 
  -3   7  12        0.13       14.83     30.24 o 
  -5   8  12      252.63      261.72     38.69 o 
  -4   8  12       50.98       43.57     28.98 o 
                                                 
